# Supplementary material for: Multi-packet transmission aero-engine DCS neural network sliding mode control based on multi-kernel LS-SVM packet dropout online compensation
Source: PLoS One. 2020 Jun 17;15(6):e0234356. doi: 10.1371/journal.pone.0234356 (PMC7299384; doi:10.1371/journal.pone.0234356)
Supplement: S1 Data — (ZIP) [file pone.0234356.s001.zip]

Archive with 16 entries (15 files):
- data/
- data/fig.10_11.mat
- data/fig.12_13 (3).mat
- data/fig.12_13(2).mat
- data/fig.12_13.mat
- data/fig.14_15 (2).mat
- data/fig.14_15 (3).mat
- data/fig.14_15.mat
- data/fig.6.mat
- data/fig.7.mat
- data/fig.8.mat
- data/fig.9.mat
- data/fig10.xlsx
- data/fig11.xlsx
- data/fig12-13.xlsx
- data/fig14-15.xlsx
