# Supplementary material for: Multi-packet transmission aero-engine DCS neural network sliding mode control based on multi-kernel LS-SVM packet dropout online compensation
Source: PLoS One. 2020 Jun 17;15(6):e0234356. doi: 10.1371/journal.pone.0234356 (PMC7299384; doi:10.1371/journal.pone.0234356)
Supplement: S1 Data — (ZIP) [file pone.0234356.s001.zip › data/fig10.xlsx]

## Sheet: Sheet1
x	y1	y2	y3	y4	y5
0	314.724	131.189	244.868	-120.395	-72.9377
0.0500501	2941.52	1727.18	2309.62	1781.74	2463.44
0.1001	4668.86	4233.29	3570.37	4405.6	4235.86
0.15015	7928.24	5314.56	5358.5	6086.22	6088.72
0.2002	10083.5	7584.73	7343.45	7718.75	8034.13
0.25025	11944.7	9364.8	9343.87	9328.17	10172.4
0.3003	14477.9	10958.1	11140	11871.9	11429.2
0.35035	17051	12505.4	13620.8	13663.8	14145.3
0.4004	19715.5	14159.9	14563.9	14968.1	16206.7
0.45045	21922.3	16304.5	16901.1	16858.7	17180.9
0.500501	23256.3	17791.1	18241.4	19537.1	19862.9
0.550551	26149	20029.1	20658.7	20840.7	21641.4
0.600601	28150.1	21340.6	21699.2	22122.9	23674.1
0.650651	29624.1	23447.2	23712.3	23876.7	24671.9
0.700701	31812.5	24941.6	25852.7	25649.3	27092.6
0.750751	32951.7	26344.4	26814.3	28048.1	28502.7
0.800801	34949.8	27478.2	28071.6	29224.5	29609.5
0.850851	37079	29746.6	29761.5	30879.1	31368.9
0.900901	38504.2	30500.2	31424.3	32325	33411.4
0.950951	40130.1	32560.8	32791.7	33360.9	34947.3
1.001	41191.4	33214.7	34069.8	35601	35684.9
1.05105	41839.1	34670.6	36106.7	36347.1	37431
1.1011	43819.6	35639.7	37130.1	37625.3	38499.8
1.15115	44967.1	37394.6	38628.8	39188	40459.1
1.2012	45666.7	38082.3	39265.6	40244.6	41045.6
1.25125	46589.1	39036.6	40867.7	41246.6	42702.2
1.3013	47302.9	40745.3	40969.4	42575.6	43151.5
1.35135	47561.8	41338.5	42544.2	43829.4	44741.5
1.4014	48312.7	42556.9	43636.9	44409.8	44945.4
1.45145	48190.5	43119.6	43900.2	44894.7	46329.3
1.5015	48958.2	44134.6	45358	45561.3	46331
1.55155	48391.1	44230.2	45871.8	46458.7	47584.3
1.6016	48709.8	45748.2	46540.2	46626.8	48062.2
1.65165	48548.7	46192.8	46812.4	47969.8	48333
1.7017	48665.3	46616.2	47474.3	48109.2	48535.3
1.75175	49453.3	47082.9	47368.7	48017	49383.3
1.8018	49382.6	46971.6	47533.9	48553.8	48904.3
1.85185	49059.1	47450.6	47814.4	48223.2	49324.5
1.9019	49742.8	47638.8	48262.9	49151.7	48909.6
1.95195	48874	47818.8	48680.7	48849.7	49143.2
2.002	49321.9	47784.4	48309.6	49069	49500
2.05205	49304.8	47973.7	48586.1	49199.2	49909.5
2.1021	49725.6	48387.5	49205.8	49421	49267.2
2.15215	49788.9	48369.2	49114.6	49217.3	49911.6
2.2022	49211	49146.5	49642.9	49026.4	49922.1
2.25225	49541.3	49523.3	49002.9	49503.6	49315.5
2.3023	49521.6	48757	49769.6	49191.2	49818.2
2.35235	49743.8	49447	49757.1	49974.5	50347.4
2.4024	49825.6	49177.2	49464.5	49364	49533.4
2.45245	49886.9	50065.2	49821.1	50366.8	50207.5
2.5025	49421.7	50419.4	49869.6	50238.3	50144.4
2.55255	49838.2	49658.5	50190.6	50513.5	50140
2.6026	49826.2	50686.2	50507.5	50166.2	50082.6
2.65265	49346.2	49914.1	49923.1	49967.3	50188.4
2.7027	49314.9	50722.6	50745.7	50056.6	50081.8
2.75275	49706.4	50959	50866.7	50622.5	49764.6
2.8028	50179.8	50839.5	50476.6	50920.3	50010.3
2.85285	49572.2	51314.2	50643.6	50343.8	50310.7
2.9029	49828.8	51444.8	50872.1	50796.6	50410.6
2.95295	49478.8	51281.8	51081.9	50207	50734.2
3.003	50017.6	50897	51199.5	50743.7	50805.5
3.05305	49532.6	51073.2	51285.7	50623.5	49944
3.1031	49794.4	51126.7	50982.4	50966.3	50533
3.15315	49998.4	51068.4	51082.7	50535.9	50493.1
3.2032	50200.9	51208.2	51664.5	50405.1	50381.4
3.25325	50279.8	51785	51330.3	50793.2	50279.4
3.3033	49878.1	52168.1	51650.7	51010.5	50412.4
3.35335	49479.7	51635.1	51115.3	50527.1	50619.8
3.4034	49500.4	51735.7	51493.7	50868.8	50918.5
3.45345	49618.5	52346.2	51486.4	51085.4	50056.3
3.5035	50211.4	52336.2	51882.4	51273.6	50771.4
3.55355	49634.6	52088	51019.8	50764.3	50569.1
3.6036	50204	52412.2	51443.6	50864.5	50893.3
3.65365	49642.5	52195.1	51467.8	51348.4	50083.2
3.7037	50337.3	51763.5	51035.2	51164	50275
3.75375	49766.9	52084.4	51846.2	50702.9	50032.1
3.8038	49622.3	51658.5	51820.1	51217	50482.7
3.85385	49685.4	51699.1	51366.7	50742.7	50744.3
3.9039	50058.8	52070.2	51699.2	50722.5	50255.5
3.95395	49924.4	51901.6	51053.8	50443	50193.8
4.004	49810.9	51766.5	51511	50802.1	50295
4.05405	50298.1	51936.1	51135.7	50853.7	50411.6
4.1041	50060.4	52060.2	51302.9	50709.2	50689.8
4.15415	50032.5	51867.2	51681.7	50682.7	50455.8
4.2042	50407.5	51807.2	51012.8	50620.2	50321.4
4.25425	49783.6	51808.7	51097.7	51299.3	50836.8
4.3043	50262.1	51704.8	51253	51206.7	50888.5
4.35435	50265.7	51241.5	51082	50726.7	50543
4.4044	49899.4	51842.7	51515.8	50791	50037.8
4.45445	50093.5	52081.9	51676.8	50857.9	50514.7
4.5045	49608.2	51401.4	50819.2	50763.1	50269.7
4.55455	49592.8	51977.9	50866.9	50523.1	50867.9
4.6046	50075.9	51311.5	51301.1	51222.3	50153.1
4.65465	50330.5	51808.9	50942.3	50394.9	50561.8
4.7047	50491.3	51333.3	51507.7	51051	50379.9
4.75475	49693.1	51247.4	51472.8	50199.6	50026.7
4.8048	50137.7	51006.2	51110	50476.2	50511.5
4.85485	50043.9	50867.9	51291.8	50869.9	49861
4.9049	49591.8	51004.3	50798.4	50742.1	49983.3
4.95495	49922.3	51374.2	50993	50243.3	49832.7
5.00501	49752.5	51383.2	51310.5	51002.4	50660.1
5.05506	50389.6	51246.1	50848.7	50569.4	50602.9
5.10511	49911.3	50514	51186.8	50253.5	49869.2
5.15516	50133.3	51299.2	50937.4	50556.6	50149.4
5.20521	49775	51330.2	50665	50869.4	49847.2
5.25526	50215.7	51130.9	50784	50825.6	50287.1
5.30531	49880.9	50355	50996.9	50388.7	50652.5
5.35536	50276.1	50643.2	50272.5	50325.3	49947.6
5.40541	50315.2	50922.6	50434.1	50170.9	50669.4
5.45546	50378	50901.7	50996.3	49891.4	50017.8
5.50551	50084	50351	50372.4	50567.2	49865.2
5.55556	49720.8	50351.3	50595.5	49923.1	50311.4
5.60561	49869.4	50711.7	50805.3	50125.2	50608
5.65566	50557	50473.6	50867.5	50143.9	50246.7
5.70571	49799.1	50578.5	50494.2	50612.9	49677.2
5.75576	50475.5	50151.2	49919.5	49728.6	49977.2
5.80581	50190.8	50053.2	49818.2	50532.1	49760.3
5.85586	50651.3	50668.6	50372.3	49957.5	49816
5.90591	49735.9	50570.3	50294.7	49902.1	49628.1
5.95596	50102.7	50704.1	50664.2	50123.2	50469.2
6.00601	49769	49845.6	50424.4	50347.9	50352.7
6.05606	50626.3	49890	50318.3	49806.5	49925
6.10611	49671	49779	50158.2	49806.2	50377
6.15616	50443.1	50143.9	49875.5	50553.4	50292.4
6.20621	50487.2	49824	50560.1	50158.6	50154.6
6.25626	50540.1	50505.6	50122.5	49859.3	49921.5
6.30631	49757.3	49690.3	49598.7	50513.3	49882.1
6.35636	50073.9	49619.6	50252.9	50433.7	49607.7
6.40641	49935.1	50119.6	50066.4	49721.2	49857.2
6.45646	50476.3	50324.5	49598	49527.8	50061.7
6.50651	50108.5	49856.7	50423.6	50234.1	49971.7
6.55656	50588.5	49718	49859.4	50387.2	50155.2
6.60661	49860.3	49872.3	49754.7	49635	50021.9
6.65666	49942.7	49738.1	49634.9	49553	50321.4
6.70671	49824.7	50032.7	49827.9	50109.5	49602.8
6.75676	49815.4	50423.8	49741.5	50113	49968.1
6.80681	50548.7	50141.3	50161.2	50022.6	50092.9
6.85686	50259.1	49608.9	49571.7	49511.2	49689
6.90691	50229.2	49893.5	49777.4	50190.2	50112
6.95696	49824.3	49552.6	49780.3	50445	49551.4
7.00701	50532.4	49994.7	50375.1	50370.2	50074.1
7.05706	50301.3	49920.7	49936.1	49607.8	50339.6
7.10711	50030.2	50482.2	50244.4	49846.9	49995.9
7.15716	50192.4	50292.1	50088.7	49732.2	49934.1
7.20721	50080.9	49962.1	50265.6	50048.6	49643.2
7.25726	49755	50366.9	49593.3	50099	49521.4
7.30731	49918.9	49606.2	50455	49785.1	50248.8
7.35736	49802.2	49854.9	50322.3	50280.6	50287.3
7.40741	49862.6	50388.7	49521.6	50276.3	49783.9
7.45746	49918.6	50375.3	49934.5	50260	49604.7
7.50751	50095.8	50168	49791.4	49828.3	49863.7
7.55756	49728	50069.4	50093.5	49529.8	50316.7
7.60761	50580.9	49791.2	49691.2	50182.6	50328.7
7.65766	50622.8	50380.8	50038.5	50465.3	50151.4
7.70771	50168.8	49566.5	50059.5	49633.4	50445.6
7.75776	50167	50169.4	50054	49583	50427.8
7.80781	50015.2	50082.5	49900.4	50380.9	49596.7
7.85786	50577.4	50266.4	49485.4	49948.3	50131.6
7.90791	50046.4	49828.9	49961.8	50317.1	49963.5
7.95796	49788.1	50177.9	49853.8	50273.9	49548.5
8.00801	50456.9	50260.8	49552.2	49649.5	50379.2
8.05806	50066.2	49745.6	49902.2	49708.8	49978
8.10811	49917.9	49973.1	49891.5	49514.6	50251.5
8.15816	50079.8	50397.7	49990.1	50068.3	49540
8.20821	49772.1	49965.7	50242.7	50235.4	49741.6
8.25826	49807.3	49744.8	50136.6	49968.2	50129.7
8.30831	50617.1	50031.8	50306.5	49483.9	49611.7
8.35836	50630.9	49771	49484.9	50445.6	50116.1
8.40841	50249.7	50165	49651	49955.2	49862.1
8.45846	49733.9	49820.5	49889.6	49785.3	50242.4
8.50851	49908.6	49897.2	50387.2	49626.3	50129.1
8.55856	50026.6	50097.9	50217.4	50077.2	49857.3
8.60861	50494.3	50374.2	49878	50025.9	49775.4
8.65866	49688.1	49727.7	49758.4	50200.9	49815.1
8.70871	49715.3	50236.2	49482.9	49602.7	50393.5
8.75876	49840.9	50136	50163.6	49805.2	49930.5
8.80881	50320.6	50349.6	49928.4	49591.7	49916.4
8.85886	50402.8	49426	49620.5	50297.6	49927.7
8.90891	50318.4	49749.6	49846.7	49784.2	50418.5
8.95896	50121.1	50054.1	49587.2	49720.9	49692
9.00901	50216.7	49671.7	50169.3	49451.1	50354.9
9.05906	49965.6	49619.3	49785	50246.4	49492.1
9.10911	50413.5	50098.9	50357.6	49941.3	49813.7
9.15916	49857.2	50011.2	49432.1	49981.1	50237.7
9.20921	50354.5	49976.1	50243.2	50313.7	49814.2
9.25926	49850.8	50044.8	50039.9	50165	50089.9
9.30931	50035.2	49430.9	49951.2	50109.8	49923.9
9.35936	50291.8	49731.1	50062.2	49620	49480.7
9.40941	50445.8	49832.6	50137.6	49991.1	50069.4
9.45946	49746.1	49621.2	49504.7	50400	50071.6
9.50951	50593.8	50094.4	50287.1	50035.7	50119.3
9.55956	50439.5	50234.6	49423.2	50247.8	49812.3
9.60961	50150	49659	49702.4	50423.3	49962.7
9.65966	50098.4	50107.6	49587.3	50324.2	50170.9
9.70971	50108.7	49513.4	50333	49651.7	50356.7
9.75976	49967.6	50211.5	49474.3	49472	49523.7
9.80981	50169.1	49512.5	49986.5	49888.1	49566.8
9.85986	50170.7	49961.2	50041.9	49450.3	50118
9.90991	50476.9	49738.3	50055.4	49909.8	50232.1
9.95996	50453.3	50178	50268	50386.8	50455.8
10.01	50302.1	49874.1	49458.7	49684.1	49592.9
10.0601	50035.7	49859.1	50219	49821.2	49831.8
10.1101	50467.9	50245.6	49930.4	49865.7	50143.4
10.1602	50188.3	49720.8	50095.1	50264.7	49842.7
10.2102	50005.5	49816.2	49612.5	50258	50330.2
10.2603	50592.9	50329.4	49942.7	49885.9	49758.4
10.3103	50529.1	49407.3	50101.2	49813	49599.7
10.3604	50202.4	50337	50354.4	50357.9	50138.7
10.4104	50273.9	49552.3	49841.8	50172.4	49668.3
10.4605	50237.6	50029.2	49482	50168.7	50334
10.5105	49857.5	49947.5	49453.1	50377.5	50216.4
10.5606	49950.1	50035.2	50024.5	49940.1	49884.4
10.6106	50118.8	49720	50190.4	50221.4	49465
10.6607	49877.5	49978.2	50084.6	49881.1	49613.9
10.7107	50490.4	50168	49737.9	50277.6	49738
10.7608	49839.9	49374.9	50338.6	49818.3	50336.3
10.8108	49870.1	49438.4	49911.1	50165.6	50064.9
10.8609	49813.9	50328.1	50343.8	50403.1	49784.5
10.9109	49869.8	50003.4	49462.6	49949.3	49747.3
10.961	50076.8	49582	49595.1	49855.3	49898
11.011	49951.2	49752.9	50162.1	49631.9	50366.1
11.0611	50562.4	49470	50300.2	49747.4	50387.1
11.1111	50068.2	49615	50167.5	49534.2	49966.9
11.1612	49821.7	49603	49679.4	49797.8	50088.9
11.2112	50540.7	49675.3	49534.5	49751.7	50180.2
11.2613	50614.5	49494.2	50229.4	49763.1	49484.4
11.3113	50072.5	49688.4	50165.1	50237.3	50035
11.3614	49743.6	49460.3	49649.8	49951	49506.2
11.4114	49889.4	50221.1	49605.5	49939.6	49881.8
11.4615	50038.8	49429.4	49697.4	50191.9	49926.5
11.5115	50223.8	50263.3	50204.5	49536.9	49480.9
11.5616	49889.9	49730.3	50195.7	50041.1	49522.9
11.6116	50229.3	49376.7	49942.6	49761.3	50381.3
11.6617	50336.4	49669.6	49942.2	49748.2	49990.9
11.7117	49845.7	50061	49654.8	49987.1	49823.1
11.7618	49740.1	50117.5	50066.2	50275.3	49819.7
11.8118	49918.1	49865.4	50161.6	49608.8	49606.5
11.8619	49938.8	50004.4	49805.2	50081.5	49604.1
11.9119	50042.9	50209.3	49808	50309.7	49804.7
11.962	50125.2	49367.9	49825.5	49605.7	49789.2
12.012	49701.5	49614.2	49636.9	49703.5	50236.7
12.0621	49877.1	49354	50031.2	49900.4	49938.7
12.1121	50414.2	49500.4	50257.4	50292.4	49916
12.1622	49641	50022.2	50260.1	49902.4	49581.8
12.2122	50539.2	50020.8	50096.5	49676.5	50336.2
12.2623	50339.2	50173.8	49607.5	49932	50123.6
12.3123	50096	49875.2	50034.2	49970.7	50283.4
12.3624	50184.5	49360.2	49474	49807.6	50103.9
12.4124	49841.7	50208.9	49463.1	49407.8	50430.5
12.4625	50061.7	50083	49527.9	50094.1	50425.5
12.5125	50564.4	49565	49480	49896.3	49694.9
12.5626	50146.6	49819	49916.6	49768.9	50068.4
12.6126	50119.3	50256.3	49402	49450.7	50171.1
12.6627	49828.2	49983.3	50148	49742.4	49940.1
12.7127	50083.8	50102.5	50045.6	49616	50290.7
12.7628	50217.4	49692.7	50245.4	49583.2	49630.8
12.8128	50270.8	49725.8	49809	50191.4	49562.9
12.8629	49985.5	49811.5	49967.9	49768.8	49440.5
12.9129	49955.7	49515.3	50199.8	49426.7	49589.5
12.963	50574.5	49990.6	49844.7	49745.8	49969.6
13.013	49622.5	49740.7	49584.8	50143.4	49944.8
13.0631	50468.2	49878.7	50274.9	49531.3	49818.2
13.1131	50494.5	49534.6	49331.6	50275.7	49742.3
13.1632	50375.6	49360.5	49617.5	49680.1	49434
13.2132	49676.3	49692	50260.3	49688	50244.4
13.2633	49837.7	49573.5	49648.3	49559.7	50066.2
13.3133	49909.3	49993.6	49588.2	50119.9	49874.7
13.3634	50251.8	49980	49395.7	49419.8	49669
13.4134	49706.7	49862.4	50186.2	50297	50226.9
13.4635	50289.4	49321.4	49401.4	49502.1	50245.9
13.5135	49673	49203.3	49593.4	49627.3	50272.6
13.5636	50218.1	49735.3	50154	50024.8	49886.1
13.6136	50056.5	49469.8	49751.4	49475.6	50387.9
13.6637	50339.4	50101.8	49862.1	49843.3	50256.8
13.7137	50273.3	50136.5	49824.8	50049.1	49492.4
13.7638	50460	49435.3	49934.8	50253.2	49649.8
13.8138	50445.1	49942.4	49260.5	50052.9	50228
13.8639	49886.3	50016.1	49742.9	50059.8	49810.8
13.9139	50248.7	49667.3	49209.4	49692.2	49858.7
13.964	49745.7	49879	49948.4	49487	50325.3
14.014	49576.3	49843.5	49389.8	49720.7	50314.9
14.0641	50287.1	49337.4	49812.9	49363.2	50087.3
14.1141	50037.6	49392.9	49119.4	49924.6	49865.7
14.1642	50009.2	49109.4	49356	49679.3	50174.1
14.2142	50423	48422.7	49610.3	49764.7	49719.6
14.2643	50114.6	48707.8	48618.7	49674.5	49356.3
14.3143	50106.5	48776.1	48526.4	49284	49483.5
14.3644	50330.2	48528	48400.8	49062.9	49423.1
14.4144	50256.1	48268.7	48978.7	49385.7	49657.4
14.4645	50005.4	48739.6	48825.5	49638.1	49143.1
14.5145	49587.9	48558.8	48286	49384.6	49126.3
14.5646	49619.8	48530	48932	49420.1	49212
14.6146	50239.8	48034.1	48739	49286.9	49987.8
14.6647	49354.3	48262.4	48197.2	49180	49853.4
14.7147	49786.7	48568.1	48215.9	49350.6	49759.3
14.7648	49435.2	48672	48314.9	49116	50029.9
14.8148	50215.7	48464.8	49011.1	49513.3	50072.5
14.8649	49918.9	48073.9	48367.7	48751.6	50079.2
14.9149	49675.5	48603	48574.7	49693.1	49262.4
14.965	49614.8	48112.5	48649	48869	50093.6
15.015	49172	48545.9	48584.2	49366.6	49690.3
15.0651	49763.2	48910.6	49416.1	49274.8	49260
15.1151	49092.8	49285.6	49337.1	49033	49524.8
15.1652	49091.5	49273	49455.2	49705.2	50135.7
15.2152	49512	49056.8	49454.7	49649.8	50102.8
15.2653	49058.2	49437.6	49401.9	49873.4	49297.6
15.3153	49751.8	49202.9	49290.7	49709.5	49961.7
15.3654	49724.5	49857.1	49700.8	50004	50149.5
15.4154	49604	49965.6	49225.8	49815.6	49614.5
15.4655	49007.5	49925	49318.5	50224.5	49454.3
15.5155	49495.1	49522	49244.6	50188	49671.4
15.5656	49333.7	49647.3	50233.7	49853.9	49525.9
15.6156	49769.7	49484.1	50273.4	50157.5	49918.1
15.6657	49429.5	50050.2	49448.2	49855.9	49860.3
15.7157	49567	50158.6	49799.3	50216.7	49825.2
15.7658	49209.1	50187.9	49987.3	49709.6	50330.3
15.8158	49179	49827.7	49617.2	50360.8	49862.9
15.8659	49566.1	49860.3	50075.6	49658.9	49724.2
15.9159	48821.4	49399.4	49871	49448.1	49485.8
15.966	48881.6	50136.3	49730.3	50119.5	49653.3
16.016	48983.3	49670.4	49557.2	50191.2	49669.2
16.0661	49309.6	49406.3	50029.2	50272.6	49454.4
16.1161	49897.7	50078.3	50157.3	49666.3	50122
16.1662	50048	49916.7	49969	50131.1	49421.2
16.2162	49505.8	50009.8	49627.3	49851.9	50017.7
16.2663	50059.3	49383.1	50136.9	49762.4	49807.6
16.3163	50407.5	49740	49430.5	50104.1	49640.6
16.3664	50515.5	49697.6	49683.2	50218.6	50035.8
16.4164	50962.8	49120.8	50078.2	49325.2	49694.8
16.4665	51122.1	49368	49363.3	49939	49468.8
16.5165	50946.9	49196.9	49316.3	49445.7	49891
16.5666	51211.7	49597.6	49963.3	49589.3	49510.1
16.6166	50876.7	49122	49072.5	49437.4	50218.1
16.6667	51874.2	49691.1	49270.5	49979.9	49990.2
16.7167	51055.1	49576.3	49528.9	50120.2	50160.2
16.7668	50987.7	49093.4	49105.8	49751.4	50063.5
16.8168	51243.4	49153.8	49502.8	49781.9	50096
16.8669	51054.8	49302.1	49628.8	49985.9	49909.8
16.9169	51328.3	49392.1	49295	49716.5	49974.9
16.967	51156.6	49117	49406.4	49572.1	49940.5
17.017	51744	49031.1	49513.2	49359	49560
17.0671	51684.7	48730.6	48911.8	49586.9	49757.8
17.1171	50786.3	48808.7	49240.1	49289.4	50086.3
17.1672	51437.9	49013.4	48712.2	49307.4	49254.4
17.2172	50933.1	49131	49075.7	49242	49687.1
17.2673	51048.3	48914.2	49357.9	49315.1	49606.1
17.3173	51132.8	48158.6	49400.8	49323.4	50064.3
17.3674	51485.1	48761.4	48938.2	49703.9	49776.8
17.4174	50915.7	48471.9	48677.6	48973.1	50116.4
17.4675	51435.1	48418.1	49012.7	49078.7	49705.3
17.5175	50706.2	48044.5	49237.9	49287.9	49947.5
17.5676	51057.3	48689.8	48791.1	49174.5	49562.6
17.6176	50973	48148	49216.6	48923.8	49626
17.6677	50795.4	48018.1	48401.2	49215.5	49247.1
17.7177	50903.3	48064	48277.2	49489	49689.8
17.7678	50820.3	48047.2	48426	48646.7	50005.8
17.8178	50280.2	48169.2	48488.4	49002.2	49564.7
17.8679	50178.2	48136.8	48476.9	48621.7	49498.3
17.9179	50997.6	47924	48332.6	49077.3	49800.7
17.968	50118.3	47880.8	48680.8	49030.6	49088.4
18.018	49928.9	47953.9	48045.7	49237.3	49865.4
18.0681	50407.3	48053.3	48323.9	48681	48977.8
18.1181	50678.7	48305.5	48186.1	49014.7	49475.2
18.1682	50417.7	48037.4	48167.8	48866.5	49632.2
18.2182	49892	47677.3	47938.5	49249.6	49510.1
18.2683	50025	48073.1	48399.8	49031.5	49413.8
18.3183	50072.9	47341.6	48063.2	48707.5	49247.3
18.3684	50551.7	47235.8	47911.7	48684.8	49520.4
18.4184	49686.5	47229.8	47734.8	48576.5	49824.5
18.4685	50347.7	47281.9	47997.1	49261.5	49587
18.5185	50101.5	47417	48245.4	48594.6	49844.9
18.5686	49800.2	47371.8	48548.5	48443.5	48991.6
18.6186	49584.8	47061.6	47704.7	48636.3	49398.5
18.6687	49795	47572.4	48554.1	49007.9	48993.3
18.7187	49824.8	47113.2	47769.3	48964.8	49424.7
18.7688	49442.8	47152.5	48463.2	48953.9	49565.3
18.8188	49894.6	47628.3	48423.4	48254.8	49021.7
18.8689	49517.9	47850.8	48536.5	48620.1	49650.4
18.9189	49666.9	47963.1	47754	49146	49271.3
18.969	49860	47563.5	48124.2	48564.7	49771.5
19.019	49527.6	48006	48036.8	48851.7	49184.3
19.0691	49566.2	47589.5	47825.5	48565.8	48945
19.1191	49892.9	47585.4	48252.6	48410	49111.9
19.1692	49542.8	47438.7	48312.3	48692.4	48984.8
19.2192	50124.9	47577.4	47950	49141.4	49862.2
19.2693	50330.7	47676.6	48283.6	49323.6	48937.6
19.3193	50147	47288.5	48777.3	49220.7	49044
19.3694	49847.2	48129.9	48296.5	48454.9	48947.9
19.4194	50188.6	47320.6	48511.8	48715.7	49155.2
19.4695	49824.7	47692.1	48228.4	48614.1	48950.4
19.5195	50743.7	48068	47840.8	48688.5	49577.8
19.5696	50842.2	47607.7	48077.7	49341	49445.3
19.6196	50906.8	47785.6	48555.5	48884.3	49163.6
19.6697	50474.3	47937.9	48060.9	49058.9	49098.6
19.7197	50927.3	47941.6	47749.8	49119.5	48979.7
19.7698	50466.4	47912.5	48122.1	48407.6	49238.8
19.8198	50968.2	47088.9	47915.4	49102.2	48857.3
19.8699	50939.6	47065.2	48219.4	48258.4	49429.4
19.9199	50853.9	47605.5	47930.5	48848.9	49280.8
19.97	50915	47195.6	48131.2	48780.5	49083.7
20.02	51178	46995	48060.2	48713	49492.2
20.0701	50848.3	46988.1	47345.9	48071.1	49558.2
20.1201	51346.6	47075	47190.4	48323.6	48951.3
20.1702	51208.7	46664.9	47795.7	48325.3	49172.5
20.2202	51419.2	46210.4	47519.1	48284.7	49073.9
20.2703	51404.8	46336.4	46803	48551	48936.8
20.3203	51321.4	46184.3	47588.3	48305.9	49403.2
20.3704	50690.9	46597	47113.6	48371.3	49515.2
20.4204	50697.3	46127.1	47049.8	48034.7	49128.2
20.4705	50916.1	46080.9	47020.6	48398.6	48652.6
20.5205	51092.5	45987.4	47085.9	47450.3	48564.8
20.5706	51178.6	45500.2	47095.3	47868.2	48993.3
20.6206	50891.8	45561.4	46541.2	47553.9	48714.6
20.6707	51261.9	45498.2	46165.8	47701.6	48628.6
20.7207	51115.9	45002	46743	47857.6	48886.6
20.7708	51320	45319.3	46274.9	47336.9	48494.8
20.8208	50834.8	45372.5	46723	47697	48972.9
20.8709	50579.3	45034.2	46202.5	47380	48332.6
20.9209	50309.3	45384.5	46614.4	47905	48296.1
20.971	50763	45231.5	45926.6	47133.4	48536.5
21.021	50878.4	44824.2	45852.7	47084.5	48318.4
21.0711	50470	44895.7	46586	47929.8	49135.9
21.1211	50083.9	44819.2	45743.7	47119.3	49079.8
21.1712	50205.8	45208.3	46386.3	47118.9	48628.9
21.2212	50039.3	45167.2	46433.5	47122	48402.5
21.2713	50113.1	44863.6	46137.1	47056.2	48663.8
21.3213	50219.1	45127.5	46080.2	47421.3	48649.7
21.3714	50253.6	45379.6	46680.4	47636.1	48962.4
21.4214	50132.1	45219.4	46100.4	47798.9	48640.3
21.4715	50499.4	45141.6	46142.2	47758.3	49185.8
21.5215	50092.5	44546.4	45859.6	47681.2	49146.3
21.5716	50470	44828.2	46029.7	47441.7	49186
21.6216	50117.6	45030.5	46018.7	47678.4	48580.9
21.6717	50393	44900.4	46600.3	47928.6	48525.5
21.7217	49633.4	44492.9	45954	47477.1	49122.3
21.7718	50028.5	44673	46018.9	47277.2	48446.1
21.8218	49603.5	45280.4	46118.5	47762.9	48367.4
21.8719	49951	44463.8	46419.1	47210.5	48757.6
21.9219	49942	45314	45856.4	47209.4	49143
21.972	49285.5	44530.6	46585.7	47441	48640.7
22.022	49446.2	45124	45799.4	47596.9	48454.5
22.0721	49392.9	44957.7	46179.9	47594.1	48318.1
22.1221	49817.7	44678.2	45750.5	47102.7	49173.1
22.1722	49978.8	45034.6	46475.4	47105.3	48843.6
22.2222	49464.1	44588.1	46424.5	47267.4	48619
22.2723	49885.5	45140.2	45941.3	47720.2	48907.2
22.3223	49765.8	45071.8	46409.1	47397.4	49035.2
22.3724	49082.7	44531.5	46288.9	47816.8	48577.4
22.4224	49663.9	44535.4	46584.9	47924.6	48937.4
22.4725	49434.4	44635.1	46295.5	47390.4	48449.5
22.5225	49949.7	44506	46641.5	47045.4	49205.3
22.5726	49021.1	44925.4	46162.2	47566.3	48959.4
22.6226	49468.8	45326.4	46103.8	47744.8	48415.5
22.6727	49417.4	45115.8	46237.8	47319.4	48692.4
22.7227	49440.8	45022.8	46007.9	47494.2	48883.7
22.7728	49737.1	45370.9	46684.4	47225.2	49181.7
22.8228	49276.7	44609.2	46225.4	47945	48782.2
22.8729	49726.5	45424.3	46016.2	47490.4	48880.5
22.9229	49401	44629	46197	47550.5	48936.1
22.973	48953.5	45042.9	46472	47234	49179.7
23.023	49081.9	44674.1	46175.5	47111.4	48410.6
23.0731	49616.5	45095.5	45958.9	47078.2	48664.8
23.1231	49357.1	44546	46637.3	47840.2	48572.8
23.1732	49025.6	45313.5	46369.3	47794.9	48955.6
23.2232	49203.6	45401.1	46162.9	47221.9	49153.8
23.2733	49459.8	45474.9	46015.3	47924.2	48755.2
23.3233	49034.4	45550.9	46016.9	47716.3	49071.8
23.3734	49571.8	45075	46324.6	47691.8	48593.9
23.4234	49067.2	44847.3	46240.4	48028.3	48818.9
23.4735	49733.1	44682.9	46552.9	47074.7	48659.3
23.5235	49076.5	45096.3	45886.8	47468.5	49168.9
23.5736	49565.1	45180.5	46668.5	47537.4	48949.8
23.6236	48980.9	45364.3	46506	47634.2	49103.8
23.6737	49072.7	44691.1	45967.8	47137.3	48387.1
23.7237	48869.7	45276.6	46694.6	47717.6	48558
23.7738	49348.7	45138.9	46041.3	47113.3	49048.1
23.8238	49450.2	44800	46454.1	47621.3	48498.3
23.8739	49308.2	45574.7	46395.2	47780.1	48318.1
23.9239	49182.7	45234	46019.9	47559.7	48722.4
23.974	49397.1	45091.6	45868.8	47693.1	49224.6
24.024	49396.6	45600.4	46640.3	47293	48551.7
24.0741	49424.8	45322.1	46639.4	47728.7	48861.3
24.1241	49378.9	45125.9	46301.6	47467.6	48653
24.1742	49686.1	45521.6	45943.2	47194.7	48322.3
24.2242	48948.2	45222.6	46478.2	47472.5	48797.9
24.2743	49447.5	45252	46072.8	47361.9	49126.5
24.3243	48974	45386.5	46633.4	47344.5	48560.6
24.3744	48857.6	45082	46445.4	47730.3	48349.6
24.4244	49348.2	44962.7	46170.6	47634.6	48552.3
24.4745	49195.9	45310.9	46841.1	47529.3	48968.7
24.5245	49211.5	45607.7	46688.8	47338.2	48639.6
24.5746	49423.7	45156.5	46824.3	47983.4	48971.9
24.6246	49543	44871.3	46012.8	47990.4	48327.7
24.6747	49135.8	45211.7	46134.4	47417.9	49035
24.7247	49462.1	45077.3	46694.9	47753.9	48710.4
24.7748	49232.4	45187.8	46661.6	47922.7	48355.1
24.8248	49675.9	45629.3	46749	48102.8	48730
24.8749	49686.1	45209.2	46481.1	48072.4	49042.7
24.9249	49130.1	45205.5	46412	47542.5	49250.2
24.975	49508.9	45185.6	46605.1	47325.2	49315.3
25.025	49500.7	44975.3	46857.1	47964.3	49317.2
25.0751	49483.1	45105.3	46679.7	47286.4	49232.6
25.1251	49837.3	44942.1	46540.1	47336.5	49204.5
25.1752	49258	45295	46323	47538.6	49142.4
25.2252	49337.8	45133.3	46736	48035.8	48899
25.2753	49166.2	45184.1	46421.6	47776.1	48765.5
25.3253	50014.7	45322.1	46615.6	47784.8	48476.4
25.3754	49748.7	45027.2	46943.9	48129.8	49006.6
25.4254	49611.3	45413.9	46907.1	47784.5	49218.7
25.4755	49800.1	45636.3	46971.2	47224.9	48632.1
25.5255	49734.7	45184.6	47019.7	48029.9	49200.4
25.5756	49866.6	45737.3	46904.6	47834.9	48433.8
25.6256	49792.4	45037.6	46099	47711.7	48744.7
25.6757	49998.7	45369.2	46109.6	47506.1	48637
25.7257	49829.1	44994.8	46206	47503.8	48525.8
25.7758	50328.9	45233.4	46395.3	47737.4	49009.2
25.8258	49582.1	45040.5	46177.2	47496.9	48701.2
25.8759	49497	45259.8	46602	47333.9	49351.8
25.9259	49528	45249.2	46546.1	47472.6	48900.4
25.976	49508.4	45415.6	46777	47582.2	49150.5
26.026	49875.1	45367.6	47195.7	47544.3	48435.9
26.0761	49943.7	45380.8	46605.1	47976.8	49040.9
26.1261	49885	45894.7	46684.9	48221.6	49025.4
26.1762	50305.4	46254.4	47249.5	48237.3	49270.7
26.2262	50191.4	46354	46776.5	48259.6	49133.6
26.2763	50355.8	45700.8	46622.8	48197.9	49373.1
26.3263	50535.6	46030.6	47043.8	48383.4	49414.4
26.3764	50593	45995.7	47446.4	48340.9	48682.1
26.4264	49828.2	46218.3	47030.2	47801	48741.2
26.4765	49789.3	46037.1	47399.9	48629.5	49359
26.5265	50359.2	45921.2	47392.5	47770	48648.9
26.5766	49767.5	46372.4	47277.4	48368.6	48998.8
26.6266	50207.9	46195.6	47364.9	47976	48930.4
26.6767	50221.3	46135.8	47907	48048.7	49386.6
26.7267	50560.4	47154.5	47108.4	48189.6	48779.2
26.7768	50192.5	46722.5	47373.8	48093.8	49490.6
26.8268	50109.4	47347.4	47611.4	48449.7	49504.2
26.8769	50395.6	47243.8	47823.6	48941.5	49277.7
26.9269	50473.6	46585.8	48186.5	48433.8	49023
26.977	50260.5	47356.8	47851.7	48672.9	48865.1
27.027	50096.2	47482.2	47894.6	48744.7	49444.9
27.0771	49906.5	47521.9	48278.8	48903	48868.9
27.1271	50350.6	47530.4	48076.5	48640.6	48931.6
27.1772	50034.5	47298.2	48545.9	49148.7	49024.6
27.2272	49824.7	47954.9	48228.4	49261.8	49371.3
27.2773	50543	47513.4	48337.1	49143.5	49618.7
27.3273	50038.6	47759.2	48403.7	48729.8	49828.2
27.3774	50245.9	48382.3	48223	49292.5	49496.3
27.4274	50498.9	48450.5	48156.2	48689.9	49072.3
27.4775	50177.9	48099.1	48214.9	49102.9	49363
27.5275	50562.6	48116.7	49112.4	49260	49716.3
27.5776	50228.4	48508.7	48533.2	49403.8	49886.4
27.6276	50524.5	48910.7	49237	49133.6	49414.3
27.6777	50552.5	49009.2	49161.8	49528.7	49647.9
27.7277	50298.1	48790.1	49396.7	49736.5	49993.1
27.7778	49882.6	48628.2	49534.7	48953.6	49794
27.8278	50201.1	49244.3	48808.1	49083.8	49759.2
27.8779	50301.6	48927.6	49132.8	49855.6	49577.2
27.9279	50154.6	49481.7	49788.6	49460.4	49681
27.978	50088.4	48700.7	49520.4	49495.1	50085.9
28.028	50720	49288	49838.1	50086.9	49657.1
28.0781	50335.1	49557.8	49488.2	49920.9	49797.9
28.1281	50799.8	49103.9	49082.6	50193.3	49724
28.1782	50309.9	49341.8	49751.9	49486.2	50055.9
28.2282	50694.6	49270.9	49418.5	49387.8	49963.6
28.2783	50328.9	49480	49771	49713.6	50066.3
28.3283	50747.2	49633.8	50022.4	49865.2	49923.6
28.3784	50700.2	49847	49956.2	49969.5	49848.1
28.4284	50329	49412.2	49986	50408.4	49943.4
28.4785	50174	49977.7	49877.1	49955.3	49547.8
28.5285	50754.7	49757.4	49731.1	49892.2	49906.7
28.5786	50919.8	49777.8	49956.2	50513.2	50478.2
28.6286	50304.2	49829.1	49574.6	49804	50302.2
28.6787	50654	49785.5	50207.3	50231	50261.8
28.7287	50427.5	50628.6	50587.1	50550.4	50308.7
28.7788	50828.3	50644.2	49751.9	50275.4	50308.7
28.8288	50769.5	50558.8	49715.7	49919.2	50403.3
28.8789	50173.8	50495	50586.3	50164.5	50336.8
28.9289	50874.3	49964.1	49963.1	49645.6	50550.7
28.979	51007.8	50164.9	49737.3	50536	49687.5
29.029	50538	50004.2	50551.5	50062.1	49974.9
29.0791	50913.4	49825.4	49883.6	49963.3	50073.1
29.1291	50622.7	50148.9	50629.2	50616.8	49841.2
29.1792	50194.8	50540	49850.7	50130.9	49622.1
29.2292	50245.3	50473.2	50113.5	49961.6	50561.4
29.2793	50457.6	50398.2	50359.8	49762.2	50315.2
29.3293	50804.6	50301	50356.6	50263.1	49738.4
29.3794	50886.6	50155.8	50444	49837.3	49740
29.4294	50856	50376.2	50428.9	49760.4	50298.5
29.4795	50389.5	50641.9	50218.7	50270.8	49976.1
29.5295	50610	50648.3	49929.2	49980	49672.9
29.5796	50170.7	50467.3	50545.3	50057.5	50008.6
29.6296	50197.2	50643.9	50039	50422.9	49742
29.6797	50226.5	50546.5	50451.2	50558.8	50399.2
29.7297	50773.4	50028.8	50661.5	50050.7	50531.6
29.7798	50594.5	50414.3	49891.8	50666.7	49607.2
29.8298	50293.4	50261.3	50782.6	50660.6	50253.5
29.8799	50603.1	50010.1	49844.9	49915	50283
29.9299	50260	50069.6	50651.7	50479.1	49859.1
29.98	50171.6	50123.6	50654.8	50328.2	50449.5
30.03	50971.4	50601.2	49871.6	50633.4	49901.2
30.0801	50685.3	50363.8	50370.1	50318.7	49634.9
30.1301	51058.4	50630	50769.9	50420	49702.2
30.1802	50829.3	50195.6	50150.6	50463.1	50407.6
30.2302	50719.2	49951.8	50638	50106.1	50321.9
30.2803	50955.6	50477.4	50435.2	49974	50394.7
30.3303	51022.8	50227.5	50625.7	49760.8	50236
30.3804	51136.3	50897.4	50637.6	50197.7	50438.2
30.4304	50151.4	50860.7	49890.2	50372.2	49648.6
30.4805	51019.7	50350	50126.2	50007.6	50019.8
30.5305	50770.2	49985.2	50498.7	50248	49864.8
30.5806	51150.8	50634.9	50337.3	49977.4	50096.8
30.6306	50691.7	50803.8	50822.9	50030.8	50497.5
30.6807	50646.6	50941.4	50600.9	50385.4	49898.2
30.7307	50971.4	50030.2	50422.8	50628	50217.5
30.7808	50400.8	50427.1	50156.5	50599.5	49645.4
30.8308	50673.8	50562.8	50116.3	49950.1	49775.3
30.8809	51079.3	50670.7	50749.6	50141.1	50454.9
30.9309	50755.7	50707.3	50312.7	50631.8	49816.9
30.981	51028.8	50642	50685	50002.5	50452.8
31.031	50924.7	50723.1	49970.5	50714.9	49962.1
31.0811	50774.4	50374.5	50735.1	50369.5	50296.3
31.1311	50437.4	50586.9	49906.6	49918	49678.7
31.1812	50859.3	50126.3	50781.8	50581.3	50361.9
31.2312	50278.5	50073	50786.4	50413.4	50128.3
31.2813	50823	51000.5	50414.7	50306.8	50573.5
31.3313	50859.9	50311.3	50015	50014.6	49921.4
31.3814	50930.5	50627.4	50077.1	49806.4	50009.7
31.4314	51093.2	51000.9	50610.2	50002.8	49748.4
31.4815	51186.4	50231.2	50740.4	50133.8	50601.2
31.5315	50974.7	50245.4	49949.1	50409.7	50070.6
31.5816	50788.6	50401.4	50677.7	50766	49724.5
31.6316	51136.8	51000.4	50882.7	49990.9	50358.5
31.6817	50789.8	50466.3	50274.6	50544.9	50150.7
31.7317	50227.9	50357.4	50576.4	50678.4	49974.1
31.7818	50332.9	50246.8	50289.2	50269.7	50402.2
31.8318	51075.7	50505.7	50172.9	49963.2	50488.2
31.8819	50698.2	50499.9	50755.1	50623.5	49910
31.9319	51059.5	50275.4	50706.3	50298.6	50195.5
31.982	50424.8	50600.8	50278.2	49949.2	50101.6
32.032	50768.3	50281	50599.6	50720.5	49830.1
32.0821	50846.4	50829.8	50457.4	50492.8	50279.3
32.1321	50248.9	50253.6	50149	49968.6	50623.1
32.1822	50831.9	50844.9	50102.7	50794.2	49800.7
32.2322	50579.8	51091.7	50592.6	49936	50600.5
32.2823	50267	50568.8	50403.3	49956.5	50258.8
32.3323	50704.9	50813.9	50489.1	50921.5	50143.8
32.3824	50388.1	50968.3	50461.6	50635.7	49877.1
32.4324	50279.9	50494	50370.3	50343	49980.7
32.4825	50306.7	50962.8	50624.1	50487.6	50189
32.5325	50177	51142.8	50948	50763.8	50282.9
32.5826	50135.9	50755.7	50479.5	50066.1	50113.3
32.6326	49894.8	51405.1	50967.3	50759.9	50540.1
32.6827	50383.7	51572.1	50768.8	50751.8	50656.9
32.7327	49919.7	51479.7	50783.3	50525.5	50517.4
32.7828	50060.8	51170.6	50548.7	50664.6	50197.6
32.8328	50098.7	50973.7	50589.3	50436.5	50402.9
32.8829	49783	51470.2	51034.1	50282.4	50447
32.9329	49701	50987.7	50707.1	50524.6	49940.2
32.983	49494.7	51733.5	51016.8	51057.9	50315.2
33.033	49062.8	51419.8	51419.5	50375.8	50135.4
33.0831	49325.5	51421	51205	50521.4	50408.8
33.1331	49593.3	51012.1	51183.9	50494.3	50778.5
33.1832	49530.5	50946	51476.1	50261.4	50265.9
33.2332	48856	51124.2	51302.1	50697.1	49875.4
33.2833	48738.3	51737.8	51142.1	51022.5	50774.2
33.3333	49055.8	51797.3	51487.6	51097.7	50771.5
33.3834	49111.2	51589.3	50601.9	50918.4	50205.7
33.4334	48885.7	51615.3	50811.3	50578	50107.5
33.4835	48675.1	51120	51529.3	50493.1	50634.4
33.5335	49418	51466.2	51314.8	50886.8	50359.1
33.5836	48553.5	51700.7	51017.9	51075.5	50410.1
33.6336	48579	51293.9	51223.5	51119.6	50532.3
33.6837	48617.6	51878.5	50959.5	50276.3	49939.9
33.7337	48644.7	50980.1	50922.7	50677.7	50720.1
33.7838	49102.3	51211	50755.8	50323.3	50790.5
33.8338	49058.5	51401.5	50925.5	50448	49944.1
33.8839	48540.8	50950.7	50572.2	51079	50693.4
33.9339	49424.3	51615.8	51014.9	50391.3	50756.9
33.984	49226.5	51446.7	50875.9	50316.4	49858.9
34.034	49240.8	51419.5	51518.4	50738.7	50371.2
34.0841	48571.8	51720.1	51098	50509.7	50497.9
34.1341	49374.7	51748.9	51388.9	50577.1	50232.7
34.1842	49454.9	51679.1	50950.6	50986.6	50496.8
34.2342	49511.5	51207.9	51004.6	51034.2	50610.4
34.2843	49393	51342.3	51368.9	50875.3	50423.2
34.3343	49327	51642.3	51533.8	50612	50479.4
34.3844	49062.5	51000	51066.5	50837.9	50125.7
34.4344	48734.7	50999.8	51468	50409.1	50687.4
34.4845	48964	51160	51281.6	50812.3	50274.4
34.5345	48708	51414.7	51110	50870.2	50479.1
34.5846	48613.9	51862.8	51511.4	50796.1	50681
34.6346	49531.5	51600.5	51367.1	50541.4	50117.7
34.6847	48903.2	51202	51502.2	50559.5	50248.3
34.7347	48907.3	51181.6	51188.9	50366.5	50401.8
34.7848	48954.9	51740.5	50922.1	50990.4	50291.4
34.8348	49099.5	51801.7	51019.1	50687.7	49937.9
34.8849	49291.4	51529.4	51454.5	50549.7	50591.9
34.9349	48679.5	51145.5	50557.4	50970.1	49880.1
34.985	49507.7	50978.8	50699.3	50431.9	50277.3
35.035	49236.1	51728.4	51014.1	51039.9	49884.8
35.0851	49543	51474.8	51085.6	51011.6	50823.3
35.1351	49048.8	51838.2	50602.3	51041.3	50369.9
35.1852	49159.3	50951.1	51200.6	50565.2	50757.2
35.2352	48780	51474.7	51432.2	50578.3	50230.8
35.2853	48915.7	51175.2	50652.2	51056.4	50732
35.3353	49414.3	51717.8	50980.3	50659	50102.5
35.3854	49095.6	51081.1	50822.8	50765.6	50756.6
35.4354	49676.6	51332.6	51527.8	50890.4	50742.1
35.4855	48909.9	51283.5	51151.3	51156	50246
35.5355	49794	51716.7	50796.3	50741.4	50472.5
35.5856	49359.6	51567	50675.2	50831.6	50415.1
35.6356	49540.7	51097.7	51087.6	50765.9	50742
35.6857	49847.6	51208.2	51370.4	51122.2	50061.7
35.7357	49150.5	51023.9	51379.6	51058.8	49851.4
35.7858	49291.9	51561.6	51375.9	50364.9	50728.1
35.8358	49357.1	51461.1	50746.3	50373.7	50082.6
35.8859	49671.2	51059.9	51087	50438.6	50092.4
35.9359	49740.6	51037.8	51417.5	50946.8	50488.4
35.986	49037.9	51366.2	50663.6	50394.2	50152
36.036	49131.3	51798.2	51398.9	51178	50673.1
36.0861	49328.4	51442.3	51442.4	50904.7	50731.2
36.1361	49041.1	50923	50760.4	50370.5	50792.9
36.1862	49522.1	50944	50619.6	51053.3	50238.3
36.2362	49351.9	51695.2	51016.8	51104.5	50648.8
36.2863	49207.8	51341.5	51377.6	51156.7	50004.6
36.3363	49257.1	51272.7	51012	50765.6	50472.7
36.3864	49969.5	51679.7	50956.3	50757.9	50546.5
36.4364	49756	51254.4	51045.3	50371.7	49933.4
36.4865	49565.5	51422.4	50668	50708.7	50378.7
36.5365	50025.5	51601.8	50674.9	50743.5	50736.1
36.5866	49233.9	51761.6	51413.1	50360.3	50111.2
36.6366	49891.9	51218.8	51145.5	50688.9	50082.3
36.6867	49899.2	51540.2	50807.9	50730.2	50687.2
36.7367	49741.5	51864.9	51407.4	50393.9	50343.1
36.7868	49380.4	50966.1	50600.7	50818.2	49999.9
36.8368	49810.2	51477.1	51000.3	50221.4	50078.3
36.8869	49529.6	51304	51264.8	50513.8	50505.5
36.9369	49380.5	51199.2	50881.6	50728	50410.5
36.987	49475.7	51153.9	50943.8	50521.8	50139.4
37.037	50174.8	51648.9	51069.6	50797.2	50469.8
37.0871	49368.1	51885.3	51436.8	50557	50563.4
37.1371	49555.8	51076.7	51320.9	50330	50128.3
37.1872	49383.8	51671.2	50611.9	51108.9	50259.8
37.2372	49788.5	51085.9	50821.4	50835.6	50209.7
37.2873	49376.7	51882.5	50921.9	50853.8	50628.9
37.3373	50277.3	51692.4	51407.2	50870.4	49983
37.3874	49593.4	51314.3	50962.5	50939.6	50749.6
37.4374	49506.6	51619	50782.5	51037.2	50137.2
37.4875	49737.1	51388.5	51140.2	50711.7	50347.1
37.5375	49902.3	51699.1	51022	50346.9	50631.1
37.5876	49564.3	51247.8	51442	50576.3	50524.9
37.6376	50474.3	50987	51495	51027.9	50003.2
37.6877	49827.2	51553.8	51415	50402.8	50562.3
37.7377	49808.6	51946.5	51361.2	50598.1	50013.1
37.7878	49589.4	51326.1	51467.4	51282.6	50854
37.8378	49841.5	51680.9	51711.1	51180.5	50823.5
37.8879	49605.5	52132	50977.4	50663.6	50485.7
37.9379	50080.3	51572.5	51360.9	51516.4	50687.7
37.988	50351.9	52644	51152.6	50662.6	51026.2
38.038	50237	52637.5	52108.5	51112.4	50218.9
38.0881	49711.2	52618.5	51927.2	51184.2	50892.2
38.1381	49717.4	52437	51931	51276.9	51015.3
38.1882	50428.9	52950	51940.7	51088	51019.5
38.2382	50571.7	53172.2	52400.6	51501.5	50479.5
38.2883	50215.2	53852.1	52307.9	51792.5	50768.1
38.3383	49805.2	53915.4	52238.8	52268.3	50404.6
38.3884	50536.3	54222.6	52405.1	51600	50765.3
38.4384	50062.8	54133.7	52534.4	51831.4	50623.4
38.4885	50032.8	54045.6	53016.4	51837.3	50986
38.5385	50499.1	54755	52863.4	51951.5	51152.3
38.5886	49776.8	54466	53307.9	51931.7	51413.7
38.6386	49828.4	54371.3	53878.6	51842.6	51079.6
38.6887	50461.2	54673.1	53436.2	52337.8	51226.7
38.7387	50409.9	55101.4	53292.4	52191.8	51649.8
38.7888	50345.4	55054.4	53816	52866.7	51648
38.8388	50561.7	55330	54180.1	52565.3	51313.2
38.8889	50551.6	55622.3	53693.7	52977.5	51682.8
38.9389	50637.9	55616.4	53407.4	53050.9	50840.3
38.989	50156.5	55191.7	53509.8	52663.7	51597.8
39.039	50572.7	55617.7	53442	52195.9	51123.4
39.0891	50448.3	54764.1	54101.9	53000.8	51015.8
39.1391	50299.3	54692.1	53812	52663.9	51607.6
39.1892	49975.2	54934.6	54015.9	52948.7	51130.8
39.2392	50704.5	55197.7	54037.3	52483.2	50944.8
39.2893	50272.2	55133.3	53898.1	52658.4	50803.7
39.3393	50552.5	55486	53942.3	52113.2	51726.6
39.3894	50695.7	55105.7	54176.6	52957.3	51446.6
39.4394	50068.7	54975.2	53944.7	52663.7	51621.4
39.4895	50100.9	55061.8	54139.7	52114.1	51693.9
39.5395	50531.3	55205.4	53712.2	52696.7	51428.4
39.5896	50475.5	54481.4	53364.9	52378.2	51658.6
39.6396	50888.9	55235.5	53269.1	52052.2	50990.3
39.6897	50805.3	54545	53891.1	52165.7	51611.3
39.7397	50748.1	54847.1	53459.4	52183.1	51637.2
39.7898	50072.3	54589.7	53795.8	52143.1	51008.3
39.8398	50100.6	54664.4	53748.9	52600.7	50772.2
39.8899	50122.7	54917.9	53598.2	52632.2	51456.4
39.9399	50838.6	54385	53751.6	52405	50763.8
39.99	50988.9	54451.7	53509.5	52390	51397
40.04	50734.9	54327.3	53459.8	52445.1	51105.1
40.0901	50188.2	54278.7	53435.6	52777.3	51297.2
40.1401	50783.4	54363.7	53838.6	52402.7	50803.7
40.1902	50175.2	54869	53255.8	52344.8	51153.6
40.2402	50186	54410.4	52946.6	52628.8	51243.6
40.2903	50712.6	54292.5	53031.8	52265.1	50611.2
40.3403	50403.6	54015.9	53437.4	52003.8	51054.5
40.3904	50731	54752.6	53552	52599	51457.2
40.4404	50828.4	54137.1	53642.4	52054.7	50671.4
40.4905	50664.1	54519	52846.1	52188.8	50986.2
40.5405	50822.1	54233.8	53349.2	52279.5	51189.2
40.5906	50317.6	53938.2	53130.3	52209.6	50810.2
40.6406	50818	54380.9	52905.8	51714.6	51451.3
40.6907	51053.6	54230	52968.9	51554.2	51180.6
40.7407	50949.8	53850.8	52910	51717.4	50678.3
40.7908	50168.9	54139.8	53020.8	52280.4	51011.2
40.8408	50448.9	54163.7	53067.6	51942	51320.6
40.8909	50451.4	53633.3	52580	51816.7	50983.9
40.9409	50766.8	53476.7	52321.4	51751.5	51162.9
40.991	50679.3	53676.9	53011.2	52064.1	51290
41.041	50870.2	53919.7	52527.9	51912.8	51221.3
41.0911	50448	53656.9	52866.4	51885.2	50494.6
41.1411	50285.7	53269.2	52223.1	51356.9	50537.1
41.1912	50165.7	53563.3	52105.6	51596.5	50485.7
41.2412	50850.2	53718.9	52853.7	51637.5	50345.1
41.2913	50283.1	53243.9	52777.2	51475.9	50309.4
41.3413	50464.9	53177.5	52852.8	51549.1	50880.8
41.3914	50627.5	52884.8	52669.5	51379.3	50877.5
41.4414	50303.7	52581.3	51794.4	51782.2	51171.4
41.4915	50715.6	52628.5	52254.5	51357.2	50970.2
41.5415	50557.1	52476.1	52659.9	51653.1	50521.9
41.5916	50223.3	52783.4	52126	51390.9	50700.6
41.6416	50852.2	52266.4	52441.3	51607.7	50447.4
41.6917	50169.7	53109.6	51591.1	51784.8	50906.5
41.7417	50361.8	52775.2	52461.8	51333.5	50274.9
41.7918	50303.8	52072.1	52350.8	51688.4	50888.7
41.8418	50595.9	52039.9	51946.4	50973	50937.2
41.8919	50155.1	52157.4	51768.2	51597.7	50857.5
41.9419	50467.4	52343.9	51629.5	50777.2	50434.4
41.992	50165.4	51956.9	51967.9	51130.2	50666.7
42.042	50171.3	51779.7	51216.9	50657.4	50536.7
42.0921	50841.8	52440.3	51534	51414.9	50140.6
42.1421	50347.3	52010.4	52039.9	50757.4	50867.8
42.1922	50657.6	52380.7	51621.7	50715.5	50711
42.2422	51016.7	51981.8	51507.8	50704.2	50278.6
42.2923	50483	51927.6	51489.8	51187	50967.3
42.3423	50743.4	51487.3	51262.5	50682.8	50168.3
42.3924	50804.9	51435.8	51865.5	50741.2	50271.5
42.4424	50477.6	51426.6	51858.6	51186.1	50370.1
42.4925	50698.5	51880.1	51353.1	50894.2	50183
42.5425	50150.8	51479	51796	51278.4	50129.5
42.5926	50972.8	52032.5	51224.2	50403.4	50628.2
42.6426	50224.4	52002.9	51160.3	50759.6	50092
42.6927	50301.1	52065.4	50914.6	50873.2	50422.8
42.7427	50830.6	51548.3	50862.8	50844.8	50186
42.7928	50518.2	51238.9	51471.7	51083.1	50342.4
42.8428	50797.4	51205.6	51336.2	50365.8	50795.1
42.8929	50422.3	51478.7	51111.2	50521.1	50076.4
42.9429	50297	51668.3	51383.7	50205.2	49852.5
42.993	50059	51219.8	51041	51137.2	50749.7
43.043	50692.8	51301.4	51057.1	50936.4	50515.1
43.0931	50446.7	51449.3	50695.8	50906.3	50342.4
43.1431	50466.6	51699.1	51049.2	50279.8	50342.5
43.1932	50622.3	50917.2	50584.5	50477.1	49916.8
43.2432	50069.5	51447.2	50475.9	50267.1	50804.8
43.2933	50323.5	51287.3	51090.5	50601.5	50161.4
43.3433	50778	51123.2	51001	50903.6	50422.7
43.3934	50699.3	51556.6	50599	50719.1	50186.5
43.4434	50125.7	51050.3	50774.2	50767	49797
43.4935	50128	50823.4	50988.2	50711.8	50331.4
43.5435	50087.7	51267.4	50905.9	50796.4	50292.6
43.5936	50000.7	51250.2	50472.2	50922.9	50028.3
43.6436	50413.4	50948.8	50509.8	50687.4	49825.6
43.6937	50643.4	51419.6	50338.5	50238.9	50620.9
43.7437	50708.2	51611.9	50752.5	50629.5	49826.4
43.7938	50513.9	51589.3	50819.7	50217.7	50093.4
43.8438	50088.9	50731.2	50488	50958.1	50559.5
43.8939	50609.2	50832.3	50991.9	50127.4	50747.4
43.9439	50101.4	50619.7	50340	50386.6	50360.5
43.994	50106.6	51199.5	50438.7	50626.6	50551.1
44.044	50068.2	50698.9	51268.2	50519.3	50499.7
44.0941	50109	50991.6	51288.9	50847.4	50422
44.1441	50132.6	51464.3	50341.1	50570.9	50434.7
44.1942	50158	51124.4	50801.1	50265.5	50707.9
44.2442	50276.6	50941.5	51167.1	50745.7	50303.2
44.2943	50272.8	50777	50544.4	50183	50165.6
44.3443	50171.3	51005.8	51132.9	50690.5	50436.7
44.3944	50202.1	51517.3	51109.4	50664.5	50205.8
44.4444	50841.4	50681.4	50922	50258	49897.2
44.4945	50649	51024.5	50292.5	50209.1	50202.6
44.5445	50498.9	51407	50667.3	50191.4	50310.2
44.5946	50124.9	50589.8	51189.2	50172.8	50156.7
44.6446	50149.9	51234.5	50962.5	50224.2	50159
44.6947	50012.5	51518.3	50658.3	50974.6	50511.2
44.7447	50846.3	50819.1	50908.8	50033.8	50281.3
44.7948	50636.6	50666.1	50517.5	50973.7	50248.5
44.8448	50485.1	51214.2	50843.1	50040.1	49845.9
44.8949	50238.1	51434.9	51250.8	50983.8	50007.2
44.9449	50088.2	51132.9	51116.2	50308.6	50203.1
44.995	50541.9	51418.7	50547.5	50534.4	50392.6
45.045	50904.8	50708.8	50944	50870	50463.3
45.0951	50084.7	51266.6	50617.2	50902.5	50745.7
45.1451	50169.5	50855.1	51243.6	50193.5	50684.4
45.1952	50305.9	50924.3	50338.2	50663.6	49843.6
45.2452	49980.6	50658.2	50502.2	50942.5	50704.2
45.2953	50588.1	51318.3	51060.8	50975.4	49912.6
45.3453	50303.9	51121.1	50331.6	50106	50719.5
45.3954	50881.8	51231.7	50776.1	50175.5	50345.3
45.4454	50298.7	51295.2	51043.2	50741.6	49987.7
45.4955	50514.7	50554.3	50979.1	50043	49817.1
45.5455	50046	51434.9	50379.7	50063.3	50046.1
45.5956	50270.5	50978.7	50673.7	50479.7	50558.8
45.6456	50047.9	51233.4	50584	50839	49821.3
45.6957	50642.5	51217.7	50710	50984.7	50098.3
45.7457	50753.2	51303.6	50816.8	49990.6	49875.1
45.7958	50230.5	50626.2	50373.1	50527.4	49900.6
45.8458	50562.9	50924.2	51130.5	50844.8	49803.9
45.8959	50169.3	51082.2	50863.3	50891.2	50442.9
45.9459	50403.5	51393.6	50384	50826.1	49826.8
45.996	50703.1	51293.8	50785	50858.2	50356.5
46.046	50465.9	51351.5	51148.7	50724.2	49912.8
46.0961	50201.6	51036	50998.2	50094.2	50389.8
46.1461	50163.4	51033.6	50898.8	50484.5	50236.4
46.1962	50314.6	51303.3	50677.5	50143	50021.6
46.2462	50282.6	50480.7	50469.7	50804	50567
46.2963	50217.5	51328.7	50776.8	50899.7	50554.2
46.3463	50414.2	50848.6	50454.4	50139.9	50673.4
46.3964	50596.5	50474.8	50523.1	50853	49734.9
46.4464	50276.3	51182.2	51112.9	50355.9	50374.4
46.4965	50279.4	50588.6	51085.5	50349.4	49740.8
46.5465	49973.1	50575.3	50993.1	50237.2	49839.3
46.5966	49870.8	51035.1	51122.7	50832.4	49839.1
46.6466	50134.8	50681.4	50374	50704.9	50098.8
46.6967	50160.4	50748.8	50711	50410.2	49970.8
46.7467	50494.8	50824.3	50818.9	50670.9	50076.8
46.7968	50796.4	50826.7	51103.4	50904.5	49979.7
46.8468	50773.6	50804.4	50852.6	50133.2	50116.6
46.8969	50294.2	51025.9	50576.3	50202.7	50150.1
46.9469	50075.3	50581	50925.6	50598	50368.6
46.997	50597.2	50600.1	51001.7	50764.6	50515.6
47.047	50591.2	50504.7	50782.9	50808.4	49997.5
47.0971	50571.1	50731.3	50266.1	50352.2	50571
47.1471	50572.8	51175.8	51102	50068.6	50467
47.1972	49933.8	50638.4	50231.8	50032.4	50552.2
47.2472	50508.2	51142.8	50703.9	50311.7	49907.8
47.2973	50288.7	51093.5	50294.3	50779.2	49790.6
47.3473	50036.4	51222.9	50554.3	50164	50335.1
47.3974	49921.7	51225.1	50985.7	50739.6	50425.8
47.4474	50645.8	50688.8	50415.6	50602.4	49835.5
47.4975	49996.2	50703.1	51054.7	49973	49819.3
47.5475	49983.9	50915.1	50881.7	50731.8	50320.8
47.5976	50485.4	50715.7	50546	50867.8	50534.8
47.6476	50713	51220.7	50415.6	50436.7	50536.8
47.6977	50334.4	51197.6	50418.3	50777.7	49811.3
47.7477	50519.9	50942.8	50931.6	50074.2	50452.7
47.7978	49970.2	50647.3	50213.1	50701.9	50624.9
47.8478	50769.5	51063.4	50847.4	50867.2	50172.9
47.8979	50356.4	50615.1	50781.4	50773.4	49791
47.9479	50494.8	50836.5	50906.7	50199.4	49961.3
47.998	49851.3	50763.3	51136.3	50152.4	50451.5
48.048	50623.6	50916	50541.9	50461	49759.8
48.0981	50562.8	51367.8	50417.3	50335.4	50143.5
48.1481	49934.2	51130.1	51033.6	50416.5	50258.9
48.1982	50339	51354.1	50961.3	50930.7	50672.2
48.2482	50139.8	50607.2	50615.5	50540.7	49927
48.2983	50378.5	50899.8	50244.4	50880.6	49834.2
48.3483	50279.1	50421.6	50716.9	50425.5	50363.8
48.3984	50369.7	51126	50339.2	50372.5	49825.7
48.4484	50231.9	50970	50682.7	50706.7	50700.5
48.4985	50421.6	51224.2	50505.3	50677.6	49965.1
48.5485	50316.1	51354.3	50464.3	50375.9	50322.9
48.5986	51359.3	51294.6	50875.6	49985.5	50533
48.6486	51236	50773.7	50663.9	50019.9	50546.1
48.6987	51664.3	50363.6	50938.1	50729.6	50204.9
48.7487	51043.5	50903.3	50351.3	50586.8	50476.3
48.7988	51944.4	50569.3	50824.3	49963.1	50630.5
48.8488	51952.3	50580.1	50198.1	50487.5	50616.2
48.8989	51856.5	50685.9	50946.2	50649.8	49929.3
48.9489	51824	50455.3	50823.1	50040.1	50261.9
48.999	51725.7	51106.2	51090	50146	50499.4
49.049	52279.7	51106.5	50235.1	50740	49908.9
49.0991	51787.7	50900.7	51051.5	50067.4	50461.2
49.1491	51626.3	50695	50652.6	50810.3	50189.8
49.1992	52324.3	51188.6	50757.1	50851.7	50297.3
49.2492	52217.6	50908.3	50457.9	49940.6	49974.5
49.2993	52245.3	51312.8	50218.9	50304.8	49798.6
49.3493	52149.7	51247.7	50991.7	50095.2	50011.8
49.3994	51897.7	50710.9	50285.3	50467.4	50630.7
49.4494	51833.6	50900.4	50511	50028.7	50184
49.4995	52215.8	50700.4	50762.6	49966.1	49982.9
49.5495	51666.4	50976.2	51137.6	50859.9	50476.3
49.5996	52104.7	51149.7	50657.1	50898.1	50485.4
49.6496	52012.1	51098.7	51130.1	50287.3	49734.5
49.6997	51999.3	50478.1	50366	50570.5	50593.1
49.7497	51567.6	51174.8	50537.3	49994.2	50511.3
49.7998	51603.1	50377.4	50835.8	50134	50037.2
49.8498	51813.9	50766.6	50203.8	49965.7	50382.1
49.8999	51192.2	51083.5	50886.7	50395.4	50009.3
49.9499	50682.9	51133.4	50559.4	50076.1	50643
50	51353.2	50719.3	50950.3	50917.3	49995
