# Supplementary material for: Multi-packet transmission aero-engine DCS neural network sliding mode control based on multi-kernel LS-SVM packet dropout online compensation
Source: PLoS One. 2020 Jun 17;15(6):e0234356. doi: 10.1371/journal.pone.0234356 (PMC7299384; doi:10.1371/journal.pone.0234356)
Supplement: S1 Data — (ZIP) [file pone.0234356.s001.zip › data/fig11.xlsx]

## Sheet: Sheet1
x	y1	y2	y3	y4	y5
0	-331.12	-267.745	270.762	179.122	382.865
0.0500501	2384.39	2253.13	2297.99	2196.65	2322.04
0.1001	4228.41	4383.8	4559.23	3923.25	4461.91
0.15015	6487.89	6303.1	6317.2	6144.99	7208.6
0.2002	8853.57	7954.6	8372.27	8212.2	8771.5
0.25025	10220.2	9891.07	9829.72	10809.8	10850.6
0.3003	11969.8	11993.4	11866.2	12461.7	13464.2
0.35035	14635.1	13315.7	13582.9	14354.7	15136.5
0.4004	16122	14937.3	15843.8	16683.8	17068.3
0.45045	18215.3	17004	17535.8	18979.9	19169.8
0.500501	19646.2	18350.6	19262.3	20515.8	21125.2
0.550551	21329.8	20317.4	21191.8	22389.8	22714.8
0.600601	23152.1	21339	22550.3	23685.5	24767.2
0.650651	25524.8	23836.9	24927.4	25357.6	26983.7
0.700701	26650.5	24553.4	26508.9	26834.7	29013.9
0.750751	28335.5	26410.6	27684.1	29052.6	29948.8
0.800801	30153.2	27558.4	28564.7	30432.1	31912.2
0.850851	31817.5	29285.9	30884.2	31888.3	33803.4
0.900901	33209.4	29902.2	32025.9	33682.3	34798.7
0.950951	34203.9	31194.4	32721.8	35143.1	36016.9
1.001	35347.9	33254	34891	36231.4	37655.1
1.05105	37073	33559.1	35396	36948.3	38874.4
1.1011	37637	34891.8	37016.6	38541.7	39662.8
1.15115	39059.7	36116	37732.1	39721	41214.6
1.2012	40493.8	36808.2	38857.2	40575	41866.2
1.25125	41458.9	38016.1	39681.7	41767.5	42954
1.3013	42135.2	39104.5	40623.8	42755.7	44124.3
1.35135	43671.7	39633.5	41045.7	43276.2	45229.2
1.4014	43606.8	40767.8	42187.1	43391.7	45872.6
1.45145	44946.6	40642.3	42413.1	44214	46309.6
1.5015	45019.1	41505.2	43289.8	44634.4	47271.9
1.55155	45871.8	41894.5	43894.2	46040.2	47810.6
1.6016	46765.1	42669.5	44255.4	46005.2	47715.1
1.65165	46707.9	42495.3	44987.9	46647.2	47842.2
1.7017	46757.1	42838.9	45432.2	46555.7	48690.2
1.75175	47486.6	43342.1	45610.9	46752.6	48374.8
1.8018	47394.7	43310.5	45532.1	46784.5	48807.4
1.85185	47434.9	43562.8	45123.5	47343.4	48190.3
1.9019	48176.5	43933.5	45088.3	47412.3	48135
1.95195	48128.6	43760.7	45360.3	47251.4	48185.3
2.002	47983.1	44578.2	45860.4	46984.8	48672.3
2.05205	48051	44647.8	46014.1	47052.7	48598.8
2.1021	48292.4	44307.8	45845.6	47069.6	48537.8
2.15215	48358.3	44313.2	46204.7	47586.2	48947
2.2022	48671.5	44765.4	46539.2	47709.1	48674.1
2.25225	49414	44919.9	45974.1	47805	48948.1
2.3023	49102.7	44748.4	46072.7	47831.8	49192.9
2.35235	48916.8	45495.1	45970.8	47318.2	49103
2.4024	49196.2	45294.6	46426.6	47899.5	48339.5
2.45245	49509.1	44782.2	46765.3	47759.4	49281.1
2.5025	49459.9	45712.9	46284.9	47388.2	49216.3
2.55255	49584.7	45314.1	46808.5	47561.6	48979.1
2.6026	49893.2	44961.3	46489.5	47654.8	48361.8
2.65265	49456.2	45046.8	46630.9	47720.8	49337.4
2.7027	49860.8	45971.7	47091	47777.2	48753.8
2.75275	49298.6	45868.4	46816.3	47596.2	48775.2
2.8028	49229.2	45642.6	47115.7	47555.1	48892.1
2.85285	49539.3	45076.8	46258.3	47978.4	48939.1
2.9029	50044.7	45392.4	47075.5	48219	49351.4
2.95295	49632.4	45551.7	46249.4	47888.2	49252.4
3.003	50254	45203.7	46326.8	47895.4	48877.9
3.05305	49912.7	45691.5	46846.1	48049	49283
3.1031	49670.9	45461.9	46597.1	47690.7	48798.9
3.15315	50285.4	45602.2	46558.3	47779.1	48462.1
3.2032	50279.8	45745.8	47046.7	47843.3	48724.4
3.25325	50255.4	45260.2	46565.8	48271.4	48741.6
3.3033	49684.2	45261.9	46885.9	47803.1	48887.4
3.35335	49734.9	45526.8	46756.4	48000.4	48919.6
3.4034	50250.7	45771.6	46605	47834.3	49144.2
3.45345	50192.8	45839	47165.3	47942.3	48811.6
3.5035	50004	45549.6	46926.6	47445.3	49393.5
3.55355	50498.5	46256	46453	48223.8	48729
3.6036	50025.6	46209	46678.7	48113.1	49216.2
3.65365	50562.4	45873	46617.2	47664.6	49391.2
3.7037	50075.4	46461.5	47044.9	47504.3	49079.4
3.75375	50104.9	46115	46729.6	48281.5	49415.7
3.8038	50386.2	45835.2	47068	48117.9	48581.9
3.85385	50020.7	46570.2	47424.1	48284	49121.6
3.9039	50100.5	46587.8	47932.4	48453	48662.1
3.95395	49794	46914	48135.4	48816.3	48944.2
4.004	50432.9	48226	47908	49272.6	49350.1
4.05405	50252.1	48027.4	49226.8	49358.3	49329.6
4.1041	50347.4	48947.6	49675.8	49088.2	49769.1
4.15415	50507.9	49821.9	49619.6	49888.7	49649.1
4.2042	49940.7	49738.1	50149.8	49742.1	50106.1
4.25425	50587.9	49910.3	49677.4	50038.8	50036
4.3043	50643.8	49963.9	50396.9	50146	49737.7
4.35435	50039.4	50262.3	49638.8	50270.7	49610.2
4.4044	50480.9	50777.1	50257.6	49741.7	49594.8
4.45445	50101.4	50413.2	50050.2	49992.4	49823.3
4.5045	50040.8	50426	50337.9	50016.6	50165.5
4.55455	49943.9	50769.3	50305.7	50851.4	50327.9
4.6046	50442.5	50755.2	50829.1	50506	49868.2
4.65465	50318.4	51048.4	50985.5	50725.3	49909
4.7047	50615	51339.1	50757.6	50773.6	50117.1
4.75475	50055.9	51338.6	50531.6	50233.4	49913.8
4.8048	49966.6	51265.5	50582.2	50415.1	50253.8
4.85485	50222.8	51812.4	50635.1	50503.7	50142.1
4.9049	50267.7	51280.3	50681.4	51153.7	50500.6
4.95495	50576.9	51401.9	50642.1	50480	50095.2
5.00501	49920.6	51521.7	51601.7	50500.6	50530.2
5.05506	49838.4	51047.2	51348.8	50919	50064.8
5.10511	50410.5	51178.3	51337.6	50872	49956.3
5.15516	49806.9	51008.4	50575.7	50898.6	50765.8
5.20521	49907.7	50914	50604	50994.7	50387
5.25526	50458.7	51614.3	50679.4	50839.3	50223.7
5.30531	50271.6	50651	51231.5	50078.2	49889.8
5.35536	50289.2	51335.9	51219.7	50582.2	50302
5.40541	50544.9	50870.3	51141.3	50852.4	49827
5.45546	50519.1	50330.9	50384.7	49950.3	49915.3
5.50551	50215.4	50550.9	50212.6	50334.8	49778.8
5.55556	49977.5	50493.4	49982.7	50627.8	49926.7
5.60561	49807.1	49809	50407.3	49808.9	49901.1
5.65566	50559.9	50514.3	50245.1	50043.4	50437.8
5.70571	50628.8	50000	49574.1	49550.2	50350.1
5.75576	50585.7	49613.7	49673.4	50075	50203.2
5.80581	50265.3	49817.7	49136.1	49541.7	49438
5.85586	49701.3	49015.1	49594.7	49313.3	49732.9
5.90591	49668.4	49372.6	49567.5	50004.7	49658.9
5.95596	49758.6	48673.1	49496	49634.9	49624
6.00601	49590	49081.2	49265.3	49645.6	50133.9
6.05606	50265	48181.2	48761.3	49401.8	49347.2
6.10611	49665.6	48693.9	48525.4	49307.8	49167.8
6.15616	50138.5	48050.9	48085.4	49050.9	49810
6.20621	50273.3	47912.6	48705.5	48612.9	49006.8
6.25626	50030.4	48155.6	47852.5	48824	49875.4
6.30631	49822.1	47753.8	47618.2	48800.9	49672.3
6.35636	50246.7	47125.5	47758.8	48984.1	49788.5
6.40641	49710.3	46707.7	48305.1	48277.8	49553.2
6.45646	49705.1	46542.3	47922.9	48526.9	49357.8
6.50651	50151	47171	47529.2	48736.9	49703.6
6.55656	49850	46642.6	47904.8	48220.4	49245.2
6.60661	49587.7	46500.7	47637.2	48356	49150
6.65666	50039.7	46540.5	47496.1	48476.1	48882.4
6.70671	49450.9	46826.3	47265	47919.6	48804.5
6.75676	50190	46273.3	47736.8	48327.4	49084.6
6.80681	49472.3	46410.4	47552.4	47653.1	49287.4
6.85686	49315.2	45840	46694.4	48135.8	49548.9
6.90691	49287.1	46020.8	46780.2	48162.2	48880.8
6.95696	49965.1	45769.8	47076.5	47569.5	48751.4
7.00701	49995.9	45810.5	47129.8	48425.3	48861.7
7.05706	49901.7	45885.7	46798.1	48336.6	48593.3
7.10711	49903.1	45718.8	46900.2	48249.4	49118.7
7.15716	50090.2	45606.3	46816.3	48233.5	48850.9
7.20721	49580.2	45967.3	46512.5	47790.4	49345.8
7.25726	49886.1	46076.7	47285.5	47540.8	48870.8
7.30731	49507.7	45429.5	46650.8	47712.7	49321
7.35736	50015.6	46061.8	47086.1	47977.9	48640.6
7.40741	49060.6	45856.5	46249.4	48237.3	49199.6
7.45746	50028.9	45593	46591.3	47371.6	49247.4
7.50751	49606.9	45973.1	46203	47990.4	48802.9
7.55756	49373.2	45515.2	46401.6	47280.4	48951.4
7.60761	49575.1	45115.9	46994.6	47956.2	48441.2
7.65766	49309.3	45704.5	46864.5	47636.8	48587.3
7.70771	49161.5	45657.9	46145.5	47193	48917.8
7.75776	49661.6	45059.2	46470.3	47965	48832.1
7.80781	49675.6	45023.6	46192.3	47263	49213.2
7.85786	49779.9	45488	46763.9	47189.1	48950.3
7.90791	49333.5	45092.7	45906.5	47321.7	48774.7
7.95796	49233.5	44605.1	46577.3	47341	48898.1
8.00801	49330.1	45284.9	45929.6	47609.5	48338.1
8.05806	49342.8	44888.1	46441.1	47658.2	48281.2
8.10811	50001.7	44696.8	45919.6	47946	48980.8
8.15816	49917.3	44706.5	45861.9	47929.8	48542
8.20821	49559.2	44697	45838.6	47672.5	48274
8.25826	50005.5	45082.7	46567.6	47169	49120.2
8.30831	50308.1	44285.3	45941.8	47827.3	48241
8.35836	50541.2	44932.9	46165	47264.2	48244.5
8.40841	50756	45039.5	45546.7	47050	48740.2
8.45846	50610.6	44414	45703.2	47443.2	48596.3
8.50851	50242.1	44747.4	46317.8	46810.2	48175
8.55856	50543.8	44285.8	45875.5	46820.2	48188.2
8.60861	51336.7	44640.1	45391.7	46939.3	48368.1
8.65866	51008.3	44058.4	45827.4	46942.1	48248.1
8.70871	51363.1	44916.3	46161.2	47444.1	48742.7
8.75876	51570	44526.6	46184.4	47151.2	48580.6
8.80881	51091.7	44268.6	45589.7	47537.9	48206.2
8.85886	51424.2	43884.6	45501.5	47066.8	48523.9
8.90891	51100.4	44681.8	46074.8	47499.7	48982.9
8.95896	50877.7	44399.1	45659.4	47396.2	48639.7
9.00901	51637.4	44615.7	45708	47217.8	48797.6
9.05906	50892.6	44245.9	45366.4	46781.2	49041.3
9.10911	51263.9	43723.7	45313.3	47136.7	48642.2
9.15916	51123.3	44610.5	46050.3	47058.4	48551
9.20921	51075	44078.8	46118.8	46963.6	48573.6
9.25926	51533.1	44378.3	45499.5	46666.2	48642.8
9.30931	51785.5	43776	45920.5	46821.6	48795.5
9.35936	50877.7	44420.3	46032.9	46888.4	48626.9
9.40941	51617.2	44496	45958.6	46918.3	48744.2
9.45946	51670.5	44346.8	45892.6	46680.7	48452.4
9.50951	51778.6	44309.7	45722.7	46843	48659.7
9.55956	51845.4	43942.6	45199.9	46799.9	48186.1
9.60961	50990.7	44225.5	45255.2	47331.9	48882.4
9.65966	51389.8	44076.4	45442.5	46847.5	48254.4
9.70971	51692.8	44084.3	45024.7	47371.8	48356.4
9.75976	51507.8	43834.3	45260.7	46762.7	48300.7
9.80981	51824.7	44184.8	45965.6	47265.7	48962.9
9.85986	51817.7	43633.9	45292.4	47095.7	48185.5
9.90991	51837.4	43468.3	45546.8	46501.3	48089.6
9.95996	50938.1	44023.8	45583	47182.4	48684.2
10.01	51308.3	44004.7	45870.2	46494.9	48085.6
10.0601	51191.6	44006.8	45363	47161.9	48188.4
10.1101	51004.9	44149.7	45659.1	47355.5	48595.8
10.1602	51005.4	44392.3	45178.1	46914.2	48700.9
10.2102	51676.7	44443.9	45062.6	47131.2	48890.4
10.2603	51395.6	44461	45665.7	47114.9	48617.1
10.3103	51707.5	44241.2	45790.8	46795.9	48896.7
10.3604	51453.1	44661.6	45473.3	47402.3	48734.8
10.4104	50479.5	43967.6	45834.5	46963	48872.7
10.4605	50043.9	44321.5	45676.8	47664.7	48656.8
10.5105	49595.6	44160.3	46277.2	47110.3	48160.3
10.5606	49698.2	44815.4	45948.3	47424.8	48392.9
10.6106	49509.4	45176.3	46403.1	47303.2	48673.5
10.6607	49693.3	44788.7	46464	47291	48835.2
10.7107	49658.4	45206.4	46924.7	47685.3	48705.2
10.7608	49476.4	45053.3	46292.1	47335.3	49010.6
10.8108	49342	45433.4	46820.8	47452.2	48993.2
10.8609	49619.1	46083.3	46436.1	47496	49217.1
10.9109	49698.5	46009.1	47023.5	47796.9	48667.7
10.961	49507.9	46403.9	47447.2	48380	49036.8
11.011	49860.2	46429.5	46758.6	48158.8	48955.3
11.0611	49610.8	46855	47175.8	48597.4	49592.7
11.1111	49595.6	46215.3	47700.3	48807.8	49599.7
11.1612	49945.3	46541.1	48009.3	48259.3	49609.1
11.2112	49960.4	47006.6	47818.6	48264.7	49216.1
11.2613	49889.6	47565.7	48489.2	48681.2	49583
11.3113	49919.5	47961.7	48105.2	48637.4	49801.6
11.3614	49624.4	47341.1	48128.8	49267.1	49327.1
11.4114	49671.3	47699.2	48519.2	48790.9	49131.7
11.4615	49740	48228.7	48389.3	49496	49601.3
11.5115	49200.4	48804.9	48564.1	49353	49476.2
11.5616	49341.5	48789.8	48842.4	49602.1	50040.7
11.6116	49705	49230.6	49489.2	49331.6	49430.3
11.6617	49387.8	48838.9	49486	49093.8	49501
11.7117	49843.5	49513.3	49972.4	49362.7	49865.6
11.7618	49337.6	49605.7	49888.6	49750.9	49456
11.8118	49103.8	49111.8	49776.6	49326.7	49642
11.8619	49354.9	49931	49718.3	49895.4	50057.2
11.9119	49608.8	50232.6	49592.7	49646.6	49546.3
11.962	50015.8	49380.1	50066.3	50072.2	50045.3
12.012	49730.2	49590	49391.4	50246.1	50322.1
12.0621	49753.4	49371.6	49367.2	49364.9	49910.8
12.1121	49589.2	49824.5	49942.4	49646.2	49716
12.1622	49558.2	49200.9	49496.9	49682.9	50142.9
12.2122	49895.3	49911.2	49648.9	49292.2	50310.6
12.2623	49407.6	48836	49288.1	49238.9	49975.6
12.3123	49467.5	48751.7	49622.6	49178.3	49788.3
12.3624	49212.8	49412.3	49191.5	49954.3	49715.2
12.4124	49757	49372	49477.6	49975.4	49439.4
12.4625	49541.7	48995.7	49692.4	49356	49675.5
12.5125	49347.8	49118.8	48732.2	49245.9	49704.3
12.5626	49686.9	48842.4	49085.4	49464.8	50066.9
12.6126	49090.7	48894.9	48700.6	49696.6	49918.7
12.6627	48983.8	48505.8	49336.4	49705.8	49824.1
12.7127	49570.2	48835	49535.7	49779	49297.7
12.7628	49628	48408.9	48729.9	49726.9	49326.3
12.8128	49544.8	48449.9	49190.3	48953.3	49799
12.8629	49870.7	48773.8	49256.6	49889.2	49696.3
12.9129	49592.9	49122.5	49428.9	49013.8	49793.4
12.963	49478.7	49444.5	49089	49055.7	49301.1
13.013	49209.1	49294	49442.4	49771.8	49859.4
13.0631	48997	49380.8	49095.1	49636.2	49927.9
13.1131	49674.3	49472.3	49614.1	49662.8	49801.1
13.1632	49103.2	49663	49720.7	49683.8	49501.3
13.2132	49215.9	49615.6	49550.9	49293.1	50118.1
13.2633	49191.7	49571.2	49321.1	49505.7	50181.3
13.3133	49476.2	49483.4	49660.5	49442.8	49704.3
13.3634	49467.3	50189.6	49912.6	50367.5	49946.5
13.4134	49711.1	49608.7	49719	49501.6	49703.5
13.4635	49789.6	49982.6	50309.3	49545.7	49685.5
13.5135	49704.7	50322.7	49684.5	50202.8	50329.3
13.5636	49883.8	49948.9	49897.3	49941.4	49615.4
13.6136	49092.1	50653.5	50668.6	49782.5	49772.8
13.6637	49839.6	50459.5	50471.2	50347.8	50580.1
13.7137	48951.6	50944.5	50653.7	50513.7	50208.7
13.7638	49144.6	50497.4	50795.9	50628.6	50244.9
13.8138	48910.4	51192.9	50116.6	50147.8	50639.4
13.8639	49570.8	51294.3	50564.6	50367.3	49816.7
13.9139	49801.7	51060.8	50955.3	50388.3	50622
13.964	49467.1	50678.4	50446.5	50646.4	50660.6
14.014	49048	51043.5	51015	50858.4	50008.2
14.0641	49392.8	51048.4	50701.3	51077.4	49985.1
14.1141	49456.1	51130	51362.9	50313.4	50487.1
14.1642	49074.7	51176.6	51424.2	50480.8	50042.9
14.2142	49208.8	51031.9	51101	50643.6	49999.2
14.2643	49598.8	51997.8	51098.4	51296.2	50266.5
14.3143	49433.9	51625.8	51715.8	50677.1	50320.5
14.3644	49021.5	51811	50807.6	51265.8	50022.9
14.4144	49258	51600.5	51237.1	50629.9	50630
14.4645	49272.6	52322.9	51359.4	50634.4	50504.1
14.5145	49451.2	52347.8	51516.1	51423	50951.9
14.5646	48892.4	52354	50987.1	51395.8	50185.1
14.6146	49449.2	52071.3	51071.5	51090.7	50895.3
14.6647	49802.4	52136.1	51586.7	50959.1	50642.7
14.7147	48975.8	51659.4	51087.4	50770.8	50699.8
14.7648	49599.8	51629.6	50824.2	51071.9	50280.2
14.8148	49837	51061.5	50509.2	50928.4	50296.8
14.8649	49474.2	51121.7	50343	49980.6	49832.1
14.9149	49583.8	50764.2	50375.7	49795.5	50505.3
14.965	49165.9	49651.8	50420.3	49858.8	49962.8
15.015	49321.1	49412.4	50034.4	50145.1	50090.9
15.0651	48909.2	49084.3	49170.2	49820.4	50073.3
15.1151	49245.6	49293.3	48941.8	50067.4	49577.9
15.1652	49221	49217.8	49416.9	49154.5	49841.8
15.2152	49146.1	49152.3	49095.7	49525.7	49575
15.2653	49674.4	48165.7	48980.5	49132.1	49957.3
15.3153	49307.5	48182.4	48673.7	48825.2	49193.6
15.3654	49662.9	48288.8	48563.3	49536.7	50072.7
15.4154	49645.7	48044.9	49034	49174	49817.7
15.4655	49137.9	47862.3	48466.8	48814.1	49012.8
15.5155	48922.6	47451.1	48664.1	48611.7	49860.8
15.5656	48908.7	48025.2	48008.2	48721.8	49805.1
15.6156	49490.7	47555.7	47824.7	48394	49610.9
15.6657	49277	47730.4	47874.1	48931.6	49774
15.7157	49757.8	47525.5	48164.7	48481.5	49334.3
15.7658	49269.2	46960.7	48218.6	48962.5	49223.9
15.8158	49005.5	47169.4	48460.6	48480	48923.5
15.8659	49391.1	47799.2	47540.5	48585.7	49830.6
15.9159	49787.8	47757.3	47658	48218.7	49701.3
15.966	49511.4	47205.9	47934	48194.8	48832
16.016	49244.8	47450.7	47825.5	48353.1	49513.2
16.0661	49108.8	47404	47596	48441.6	49490.2
16.1161	49697.5	47683.4	48325	48242.7	49250
16.1662	49794.5	47825.1	47925.1	48517.2	49318.2
16.2162	49226.2	46960.4	48194	48242.3	49234.5
16.2663	48916.3	47793.4	48120.9	48304	49303.4
16.3163	49030.5	47491.3	47574.8	48286.3	48884
16.3664	49424.5	47149.6	48242.8	49132.1	49289.1
16.4164	49034.5	47205.9	47930.4	48554	48976.9
16.4665	49140	47722.3	47903.3	48850	48922.2
16.5165	49310.1	47648.1	48124	48653.3	49444
16.5666	49195.4	47675.3	48314.9	49246.1	49508.5
16.6166	49166.5	48097.8	48523.8	49057.1	49646.2
16.6667	49308.2	47754.1	48315.4	49223.3	49175
16.7167	49084.2	47317.8	47813.3	48957.9	49655.8
16.7668	48876.1	47432.9	48618.2	49072.8	49654.8
16.8168	49508.9	47419.2	48135.9	48799.7	49458
16.8669	49023.7	47516.7	48725.7	48658.5	49860.4
16.9169	49694.5	48097.9	48633.3	48594.4	49761
16.967	49339.1	48124.5	48592.4	48664.8	49491
17.017	49307.3	47917.8	48421	49461.3	49772.8
17.0671	49785.1	47771.3	48146.9	48588.7	49694.2
17.1171	49853.3	48063.4	49129	49466.5	50021.6
17.1672	49356.6	48541.6	48842.3	49143.1	49177.5
17.2172	49382.8	48211.4	48462.9	49464.1	49947.2
17.2673	49527.7	48639	48380.2	49139.5	49663.8
17.3173	50074.5	48253.5	48584.7	49075.7	49234.7
17.3674	50386.2	48674.9	49303.7	49524.6	50104.1
17.4174	50154.7	48998.7	48677.5	49167	49993.4
17.4675	49912.7	48404	49000.3	49403.8	49235.9
17.5175	50564.6	48757.5	49492.1	49777.3	49472.4
17.5676	50860.8	48475	48840.3	49771.2	49625.1
17.6176	50274.8	48581.1	49159.6	49218.4	49864
17.6677	51027.9	48601.5	49395.9	49454.3	50178.5
17.7177	50466.7	48707.3	49440.2	49892.6	49697.2
17.7678	51185.7	49347.4	49581.2	49262.9	50016.6
17.8178	51297.7	49226.1	49253.7	49915.3	50299.6
17.8679	51045.5	49549.3	49481.9	50081.9	49788.2
17.9179	51076.5	49865.1	49930.7	49756.4	50012.5
17.968	51558.4	49871.5	50138.3	49874.2	50303.5
18.018	50794.3	50185.2	49751.5	50206	50298.8
18.0681	51289.9	50093.3	49665.1	50390.5	49595.7
18.1181	51441.9	50351.7	49876.5	50248.3	49679.6
18.1682	51583.9	50261.1	49823.3	49861.7	50126.4
18.2182	51097	49883	49872	50066.6	50307.4
18.2683	50892.6	50457.4	49817.4	49874.3	49806.4
18.3183	51008.4	50542	49927.9	50184.1	49956.6
18.3684	51635.8	50733.5	50339.1	49808.7	49956.1
18.4184	51831.3	50820.4	50016.5	49842.5	50099.7
18.4685	51241.8	50505.9	50942.5	50478.7	49842.7
18.5185	51840.4	50813.6	50250.8	50518.5	50446.4
18.5686	51163.8	51193.1	50350.5	50041.5	49828
18.6186	50963.4	51110.9	50996.3	50628.6	50649.8
18.6687	51198.3	51611.2	51042.9	50623.3	49871.4
18.7187	51362.1	50949.3	50816.8	50994.8	50601
18.7688	51417.8	51806.4	50639.9	50842.3	50698.5
18.8188	51308.7	51774	50649.5	50532.5	50331.3
18.8689	51063.9	51431.5	51106.7	50429.4	50516.6
18.9189	50888.8	51897.2	51615.7	50445.4	50296.9
18.969	50861.4	51858.1	51368.7	51069.5	50732.9
19.019	50823.9	51651.1	51115.9	51209.9	50594.8
19.0691	51373.7	52198.3	51917.5	50849.4	50648.8
19.1191	51104.7	52746.4	51867.2	51060.4	50912.4
19.1692	50727.9	52347.9	51756.7	51068.7	50558.4
19.2192	51289.3	52626.3	51934.9	50849.9	51016.6
19.2693	50741.2	52276.7	52025.9	50902.6	50660
19.3193	51336.7	52496.6	52227.2	51019.2	50822
19.3694	51018	52591.3	52342.8	51642	50794.2
19.4194	51022.6	52597.4	51987.3	51249.2	50986.8
19.4695	50651.3	52966.1	52696.8	51334	50845.1
19.5195	51196.6	53056.8	52191.6	51172	51116.1
19.5696	50906.3	53319	52506.7	51957.4	50811.5
19.6196	50918	53229.1	52431.8	51858.4	51310.6
19.6697	50735.5	54228	52569.3	51916.7	50518.9
19.7197	51000.5	53878	52407	52174.5	51465.1
19.7698	50317.8	53887.7	53428.2	52324.6	51227.5
19.8198	50804.3	53889.8	53125.1	51963.3	51093.4
19.8699	51035.8	54174	53196	51790.5	50720.1
19.9199	50586.5	54407.5	53404.8	51950	51464.7
19.97	50753.8	55160	53387.1	52587.2	51408.7
20.02	50367.8	54976.8	53568.4	52660.3	51162.7
20.0701	50634.7	55356.7	54423.9	52183.6	51085
20.1201	50268.7	55033.1	54119.9	52648.4	51196.8
20.1702	50751.8	55907.7	54611.9	52901.2	51536.7
20.2202	50710.6	56396.2	54759	53333.5	51719.1
20.2703	50830.6	56578	55111.2	52858.2	51969.1
20.3203	50282.8	56750.7	54814.3	53346.7	51391.4
20.3704	50257.3	57345.3	55048.6	53081.6	51761.6
20.4204	50362.1	57771	55698.7	53941.7	51752.2
20.4705	50566.9	57399.4	55373.9	53686.6	51636.1
20.5205	49717.5	58144.2	56219	53659.7	52219.3
20.5706	49835.7	57874.1	55736.3	53625	52314.1
20.6206	50554.3	57822.2	56683.8	53732.7	51962.7
20.6707	50521.1	58092.8	56596.5	54676.7	51942.7
20.7207	49989	58487.7	56128.5	54034.2	52145.7
20.7708	50309.8	58590.1	56941.5	54848.8	51974.6
20.8208	50391.2	58389.5	57085.3	54275.5	51875.9
20.8709	50098.8	58578.3	56751.2	54918	52124.4
20.9209	49762.6	58864.8	56589.4	54303.5	52015.7
20.971	49760.5	59183.8	56629.4	54021.9	51972.3
21.021	49758.8	59090.9	56883.9	54567.3	52369.9
21.0711	49964.2	59113.3	56434.1	54505	52681.6
21.1211	49716.9	58844.3	56191.9	54848.7	51907.5
21.1712	50171.9	59286.1	57098.1	54134.6	52626.2
21.2212	49540.9	59334.8	57130.6	54710.6	52280.2
21.2713	49493.4	59254.3	56895.7	54258.6	51898.9
21.3213	50019.2	58755.8	57085.1	54869.3	52402.8
21.3714	49638.5	59168.8	56560.5	54718	52342.6
21.4214	49813	58616.9	56175.8	54577	52014.5
21.4715	49160.1	58797.1	56484.9	54061.9	52195.1
21.5215	49460.8	58715.1	56733.7	53842.9	51688.5
21.5716	49055.7	58958.6	56633	54016.4	51675.5
21.6216	49618.6	58352.8	56800	54320.5	52440.5
21.6717	49634.3	58683.9	56648.7	53868.7	51738
21.7217	49826.1	58572.8	56470.1	54589	52306.4
21.7718	49544.9	58574.5	56088.4	54619.9	52379.5
21.8218	49553.7	58173	56108.7	54015.3	52382.3
21.8719	49697.3	58137.4	56565.1	54122	52285.9
21.9219	49292.8	57934.4	56070.5	53626	52508.1
21.972	49265.9	57785	55718.6	53903.1	51844.1
22.022	49597.5	57906.9	56455.9	54045.4	52525.9
22.0721	49601.4	57909.1	55976.1	53789.3	52068
22.1221	48953.8	58022	55661.8	54176.2	52152.6
22.1722	48777.3	58407.1	55441.5	54369.3	52424.4
22.2222	48798.1	57372.5	56035.8	53992.7	51685.7
22.2723	48875.5	57980.2	55697.7	53650.6	52424.2
22.3223	48896.8	58100.5	55647.6	54276.1	51594.5
22.3724	49345.7	57984.1	55655.1	53373.4	52345.6
22.4224	48745.6	57158.9	55670.9	53896.2	52341.9
22.4725	49186.3	57914.9	55394.8	54178.1	51539.9
22.5225	49403.4	57319	55511.9	53705.4	51398.8
22.5726	49015.3	57670.9	54977.6	54104.3	51592
22.6226	49460	57575.9	55079.7	53377.5	51848.8
22.6727	49901.7	56980.7	55147.7	53589.8	52056.6
22.7227	50156.5	57170.2	55523.7	53930.7	51863.5
22.7728	50578.4	57315.9	55294.4	53190.4	51553.9
22.8228	51167.1	56383.7	55348.3	53758.2	51649
22.8729	50739.3	56350	55384.6	53024.9	52036.1
22.9229	51283.6	56559.5	55364.1	53279.1	51796.8
22.973	51123.5	56240.7	54561.4	53671.1	51420.4
23.023	51182.5	56033.7	55032	53454.1	51639.4
23.0731	51409.8	56689.3	55058.2	53200.6	51990.2
23.1231	51498.3	56141.2	54937.6	53266.6	51252.8
23.1732	51665.1	56537.8	54770.3	52688	51875.1
23.2232	50935.9	55799.8	54132.9	52804.5	51212.7
23.2733	51619.2	56207.9	54219	52541.7	51105.2
23.3233	51035.6	56312.3	54283.2	53314.8	51015.5
23.3734	50889.8	56086	54514.5	52429.3	50967.4
23.4234	50996.4	55433.1	53995	52902.1	51893.3
23.4735	51004.5	55421.2	53748.6	52400.8	51778.6
23.5235	50997.9	55270	54535.7	52791.4	50901.4
23.5736	51802.3	55006.6	53636.1	52741.8	51480
23.6236	51136.3	54898	54278.8	52777.4	51741.8
23.6737	51800.3	54460.3	53765.4	52246.6	50938.6
23.7237	51489.1	54630.4	53257.1	52755.9	50753.8
23.7738	51715.4	54433.4	53377	52521.6	50978.5
23.8238	51200.6	53803.9	53419	51738.5	51301.9
23.8739	51059.2	54206.1	52811.6	51815.6	51119.4
23.9239	50998.5	53422.2	52511.8	52338.9	50917.1
23.974	51343.9	53327.1	52793.1	51440.1	51327.3
24.024	51039.3	53640.9	52311.1	52017.9	50367.2
24.0741	51074.8	53313.9	52256.7	51232	50824.9
24.1241	50768.3	52575.1	52774.9	51802.5	50411.7
24.1742	51322.9	52675.1	51974.5	51605.6	50726.4
24.2242	51679.7	52591.7	52482.5	51630.6	50747
24.2743	51547.7	52201.3	51826.6	51709.4	50780.9
24.3243	50685.6	51982.5	51316.3	50880.9	50308.9
24.3744	51290.6	52237.1	51517.3	50658.6	50409.3
24.4244	50993.9	52032	51276.4	51414.4	50367.9
24.4745	50725.9	52390.1	52043.2	51005.9	50631.3
24.5245	51129.1	52021.4	51438.2	50600.6	50587.2
24.5746	50980.4	52221.1	51472.9	50540.8	50663.8
24.6246	51056	51784.2	51130.2	50527.1	50122.4
24.6747	51399.3	51258.9	51691.2	50540.4	50588.4
24.7247	50636.2	51171.6	50853	51305.8	50685.3
24.7748	50894.5	51255.3	51515.3	50580.5	50293
24.8248	50491.3	51378.2	51061.4	50855.2	50274.3
24.8749	50785.2	51654.6	51497.6	51070.4	50551.2
24.9249	51097.9	51020.7	51049	50425.4	50078
24.975	50441.6	51065.9	51336.2	50870.7	50770.7
25.025	50984.1	51358.7	50763.2	50507.7	49939.2
25.0751	50583.4	50928.6	50756.2	50381.3	50296.9
25.1251	50855.2	50892	50900.5	50688.8	49808.9
25.1752	50377.8	50655.1	51161.3	50391.7	50062.3
25.2252	50631.4	50818	50330.7	50084.5	50054.3
25.2753	50176.5	51257.7	50188.7	50909.5	50663.8
25.3253	50361.4	51182.5	50497.1	50415.6	49906
25.3754	50364.4	50622.3	50642.2	50372.1	50171.5
25.4254	50580.3	50839.2	50917.5	50156.9	50110.6
25.4755	50252	50352.2	50243.8	49997.3	50470.8
25.5255	50351	50987.4	50448.1	50631.6	49651.8
25.5756	50720.6	50600.8	50638.8	50005.9	50407.5
25.6256	50354.3	50123	50139.5	50246.7	50144.8
25.6757	49964.3	49967	49863.3	50230.1	49634.8
25.7257	50266.6	50365.8	50166.6	50613.2	50088.8
25.7758	50319	50018.2	49712	49891.5	50006.6
25.8258	50638	49760.4	50317.3	49860.3	50038.7
25.8759	50084.7	49794.5	49713.6	49878	50193.9
25.9259	50571.3	49633.8	49762.9	50099.4	50026.4
25.976	50283.9	50214.9	50055.7	49895.2	50250.4
26.026	49741.5	50267	50116.3	49738.4	50440.2
26.0761	49916.4	50245.4	49827.1	50145.2	50283.8
26.1261	50215.1	49657.5	50025.8	49707.5	49910.8
26.1762	50075.7	50244.3	50232.7	50385.7	49552.4
26.2262	49764.9	49914	50056.4	49900.6	50385.1
26.2763	49776.1	49279.7	49716.8	49810.4	49819.7
26.3263	50288.5	49570.3	49866.6	49930.9	50190.5
26.3764	50097.4	49722.6	49516.5	49957.5	50226
26.4264	49596.4	49781.2	49967.4	50133.7	50217.6
26.4765	50141.3	49566.4	49558.1	50190.6	50000.7
26.5265	49800.1	49898.9	49269.5	49453.9	49721.9
26.5766	49835.1	49202.5	49470.5	49368	50137.8
26.6266	50054.8	50004.4	49447.5	49577.9	49858.9
26.6767	49724.2	49837	49150.7	49859	49891.4
26.7267	49313.6	49319	49285.3	49618.2	49849.8
26.7768	49350.8	49572.8	49953.4	50153.8	49788.2
26.8268	49845.1	49240	49733.1	49275.1	49535.1
26.8769	49678.7	49007.1	49920	50203	49635
26.9269	50138.9	49423.2	49322.2	49867.8	50228.1
26.977	49287.6	49712.8	49936.6	49810.9	50220.7
27.027	49549.6	49639.4	49240.4	49335.6	49833.5
27.0771	49702.6	49813.3	49988.4	49211.8	49947.7
27.1271	49251.7	49191.5	49432.8	49751.4	50057.2
27.1772	50029	49242.2	49243.9	49206.2	49478.1
27.2272	49743.2	48999.7	49830.3	49886.2	49920.4
27.2773	50000.7	49182	49371.7	49388.2	49532.1
27.3273	49711.2	49408.2	49517.4	49432.5	49402
27.3774	49080	49421	49775.7	50144	49406.6
27.4274	49367.4	49056.7	49879	49380	50288.9
27.4775	49147.8	49047.6	49467.4	50013.7	49877.8
27.5275	49650.4	49371.5	49201.3	49276.5	49518.3
27.5776	49066.6	49854.1	49407.5	49570.5	50027.3
27.6276	49664.8	49264.4	49976.5	50256.8	49978.6
27.6777	49453.2	49643	50168.5	49588.1	49722.9
27.7277	49266.3	49337	49851.2	49477.2	50099.8
27.7778	49462.1	50148.6	50276	49999.4	49843.1
27.8278	49637.9	50128.2	49993.4	50076.1	49684.9
27.8779	49729.6	50007.2	50445.1	50345.9	49726.5
27.9279	49217.1	49916.7	50282.7	50410.9	49893.2
27.978	49197.9	50103.9	49771	49610.1	49561.9
28.028	49217.1	50589.1	50168.4	50360.6	49897.3
28.0781	49524.1	50696.8	50358.9	50504.8	50125
28.1281	49704.6	50380.1	50655.2	50172.6	50153.9
28.1782	49591.3	50500.8	50453.8	49810.9	49684.7
28.2282	49691.5	50970.3	50920.1	49871	50222.1
28.2783	49673.3	50726.9	50115.4	50024.3	50137.9
28.3283	48961.5	51009.6	50343.7	50645.2	50345.4
28.3784	49625.8	50978.1	50589.4	50315.6	50490.3
28.4284	49722.3	50865.9	50301.8	50775.2	49914.1
28.4785	49520.3	50691.6	50457	50133.9	50704.5
28.5285	49612.9	51145.4	50463.2	50754.3	50295.8
28.5786	48793.3	50792.8	51003.4	50204.2	50691.7
28.6286	49361	50865.9	50702.1	50922.6	50437.8
28.6787	49027.1	51583.8	51206.9	50656.3	49958.9
28.7287	49332.4	50893.7	50997	51095.2	49869.2
28.7788	49561.3	51452.1	50710.4	50228.7	49841.7
28.8288	49045.1	51273.9	51189.2	51102.1	50030.5
28.8789	49428.5	51470.2	50567.3	50538.2	50367.1
28.9289	48820.6	51606.4	51099.3	50251.4	49989.9
28.979	49163.5	51173.7	51521.6	51151.1	49915.7
29.029	49262.9	50909	50887.5	50832.5	50396.4
29.0791	49341.6	51692.6	51076.5	50599.1	50820.5
29.1291	48926.8	51212.8	51434.9	50768.2	49998.7
29.1792	48877.3	51487	50754.1	50509.9	49988
29.2292	49523.4	51699.3	51310.2	50369.4	49989.6
29.2793	49216.7	51051.6	50633.2	50176.6	49897.9
29.3293	48689.8	51745.4	51315.5	50277.2	50530.3
29.3794	49219.8	51548.2	50690	50480.3	50249.7
29.4294	48780.3	51468	51232	50965.2	50304.3
29.4795	49362	51292.8	51158.8	50509.2	50389.2
29.5295	49446.9	51136	50508.4	50684	50656.2
29.5796	48914.1	50932.2	51262.7	50410.6	49883.3
29.6296	48714.7	51318.1	50500.6	50835.1	50039.2
29.6797	49344.2	51038.7	50986.1	50738	49798.2
29.7297	48904.4	51170.1	50977.1	50069.8	49865.6
29.7798	48868.3	51318.7	50621.2	50008.2	49775.7
29.8298	48867.7	51059.7	50994.3	50546	49877.9
29.8799	48807.6	51062.6	50133.3	50232.5	50446.1
29.9299	49378.6	50631.7	50120.4	49930.8	50559.2
29.98	49333.3	50954.5	50793.9	50414.2	50163.5
30.03	49794.9	50347.6	49904	50378.5	50473.1
30.0801	49657.6	50150.7	50562.4	50634.3	49840.1
30.1301	49688.7	50370.1	50598.5	50294	50022.3
30.1802	49504.6	49836.2	49845	50137.9	49944.5
30.2302	49799.5	50560.9	50163.6	50193.4	50254.4
30.2803	50273.5	49925.2	49968.1	50562.6	50484.6
30.3303	50283	50265.4	50339.8	50062.5	49739.9
30.3804	50912.6	50308.2	49796.1	49855.9	50256.6
30.4304	50201.7	50122.4	50279.8	50453.2	50005
30.4805	50714.6	50017.4	49573	50425.3	50226.7
30.5305	50924.5	49530.1	50208.2	50292.5	50329.1
30.5806	50623.9	49696.5	50215.4	50101.1	49667.2
30.6306	51119.2	50082.2	49425.4	49987.6	50351.1
30.6807	51507	49314.1	49230.1	50019.9	49420.4
30.7307	50899.8	49210	49674.1	49686.4	49936.7
30.7808	50888	49202.1	49081.7	49614.4	50247.9
30.8308	50808	49635.2	49847.9	49397.6	49506.8
30.8809	51420.8	49121.7	49876.3	50026.8	49747.8
30.9309	50790.8	49325.7	49622.2	50053.4	49632.5
30.981	51075.2	48840.4	49110.6	50027.1	49856.7
31.031	51769.2	48679.3	49408.1	49152.4	50099.9
31.0811	51570.7	48838	49710.7	49072.5	49649
31.1311	51059.7	48699.2	49621.8	49147.9	49863.4
31.1812	51507.3	49318.9	49288.5	49482.3	50192.6
31.2312	50971.5	49290.3	49432.5	48996.5	50041.8
31.2813	51471.1	48331.5	49435.9	48910	50013.3
31.3313	51705.2	48842.1	49121.5	48965.9	50142.2
31.3814	51753.9	48243.9	48525.8	49457.5	49358.1
31.4314	51207.6	48579.6	48742.3	48883.4	49834.1
31.4815	51349.8	48634	48891.3	49464.3	49888.7
31.5315	51546.3	48913.8	48860.7	49362.5	49962.9
31.5816	51573.3	48662.9	49278.6	48842.8	49815.5
31.6316	51331.4	48261.2	48447.1	48994.5	49456.5
31.6817	51235.1	48882.5	48698.3	49090.1	49154.1
31.7317	51150.6	48720.9	48517.2	48853.5	49233.6
31.7818	50945.6	48496.1	48571.1	49456.1	49392.1
31.8318	51312.4	48814.8	49041	49154.5	49942.6
31.8819	51031.3	48274.3	48592.8	48720.7	50002.9
31.9319	51261.7	48235.7	48535.8	49380.7	49549.4
31.982	51780.2	48509.1	48432.3	49575.9	50086.1
32.032	51367.2	47969.8	48507.9	48831.3	49129.5
32.0821	51765.6	48251.4	49099.5	49498.8	49953.4
32.1321	50938.6	48056.7	48655.2	48937.5	49620.9
32.1822	51834.3	48673.6	48937.8	48705.9	50066.2
32.2322	50931.8	48580.4	49203.7	49209.3	49966.5
32.2823	51142.1	48526.2	48690.1	49610.6	49249.2
32.3323	51607.4	48760.3	48864.9	49442.5	49439.9
32.3824	51417.1	48662.2	49225.5	49075.4	49143.3
32.4324	51272.7	48385.3	48617.1	49386.1	49528.3
32.4825	51096.6	47847.7	48913.5	49147.4	49524.1
32.5325	50922.9	47922.6	48560.7	49105.1	49408.7
32.5826	51075.5	48338.7	49128.7	49604.3	49995.4
32.6326	50937.5	48772.7	48535.7	49238.9	49574.6
32.6827	51077.9	48659.7	48532.8	49441.9	49789.4
32.7327	50860.1	48748.3	49142	49371.4	49743
32.7828	51571.4	48783.5	48725.4	48797.2	49909.3
32.8328	51699.6	48179.6	48437.4	49346.4	49334.8
32.8829	50934.5	48125.1	48253.9	49045.7	49845.3
32.9329	51410.2	48584.6	48396.3	48778.5	49485.9
32.983	50730.6	48011	48526.4	49290.3	49130.3
33.033	51295	48755.4	49183.6	49145.6	49944.7
33.0831	51334.8	48724	49004	48710.9	50045.7
33.1331	50689.1	48157.1	48891.8	49169.2	49189.8
33.1832	50641.3	48133.9	49057.5	48959.1	49580.6
33.2332	50766.1	48479.4	48635.9	49498.3	49827.3
33.2833	51471.5	48501.1	48917.1	48651.3	49181.1
33.3333	50870.2	48582.6	48693	48843.7	49104.4
33.3834	51110.6	48373.6	49030.5	49520.6	49511.1
33.4334	51085.6	47874.9	48645.7	48856.9	49199.2
33.4835	51115.1	48334.9	49066.5	48955.4	50040.4
33.5335	50864.4	47816.1	48213.7	48980.5	50008.4
33.5836	50928.4	48528.2	49199	49435.4	50000.8
33.6336	50912.7	48427.7	48476.3	49205.1	50050.8
33.6837	51465.3	48365	48232.6	49446	49759.4
33.7337	50522	47989.8	48349.2	48717.6	49768.2
33.7838	50843.3	48473.7	48674.6	48822.1	49436.3
33.8338	51220.5	48481.5	49081.6	49258	49128.4
33.8839	51005.5	48098.1	48473.9	48690.8	49506.9
33.9339	50702.7	47783.4	48972.1	49368.3	49605.6
33.984	51276.7	48590.8	48355.8	49227	49602
34.034	50449.5	48513.8	48913.9	49420.2	49847.2
34.0841	50656.7	48249.3	48426.4	48780.4	49661.3
34.1341	51205.8	48442.5	48258.5	49355.7	50005.9
34.1842	50957.2	48522.4	49026.4	49372.7	49689
34.2342	50965.1	48057.3	48856.6	49494.6	49935.5
34.2843	50735.1	48635.5	49124.5	49040.2	49178.1
34.3343	50382.9	48293.4	49147.6	48795.8	49867.7
34.3844	51172.9	47999.2	48693.2	48908.7	50030.4
34.4344	51084.8	47972.4	49060.1	48923.5	49282.6
34.4845	50619.7	48589.6	48626.2	49041.7	49962.6
34.5345	50997.2	48059.1	49034.4	48958.4	49724.6
34.5846	50467.3	47836.2	48163.5	49218.7	49771.6
34.6346	50489.6	48625.4	48263	49528.4	49730.6
34.6847	50896.5	48322.4	48869.3	48872.7	49839.6
34.7347	50180.5	48645.8	48513.7	48826.4	49570.5
34.7848	51012.5	47849.1	48510	49498.5	49793.4
34.8348	50041.7	48475.2	48711.7	49499.4	49540.2
34.8849	50315.1	48131	48126.8	48878.5	49941.3
34.9349	50047.5	48213.3	48479.5	48637.7	49154.2
34.985	50421.1	47635.8	48124.9	49326.3	49874.9
35.035	50747.6	48107.5	48721.8	48652.2	49185.8
35.0851	50850.5	48113.7	48505.5	48951.6	49759.2
35.1351	50449.6	47901.8	48003.8	48892	49435.2
35.1852	50699.7	47374.4	48267.3	49012.4	49559.8
35.2352	50437.6	47730	48216.3	48484.4	49292.7
35.2853	50605.1	47158.2	48363	48901.5	49303.2
35.3353	49842.8	47830.3	47833.4	48375.4	49601.7
35.3854	50289.7	47455.7	47601.9	48295.9	49795.4
35.4354	50042.7	47420.5	47889.8	48555.8	49686.2
35.4855	50079.7	47240.5	48048.6	48317.7	49383.1
35.5355	50718.3	47077.1	47829.2	48920.9	49706.2
35.5856	49939.7	47265.8	48009.5	48422.6	49337.1
35.6356	50231.1	46346.3	47254.8	48280	49444.6
35.6857	49915.9	46502.2	47115.6	48072.2	49530.3
35.7357	50237.4	46729.3	47026	48163.1	48823.3
35.7858	50648.3	46246.6	47497.3	48404.2	48663.7
35.8358	49762	46379	47289.8	47727.1	49357.4
35.8859	50565	45669	47370.4	47517	48921.8
35.9359	49714.5	46060.2	47112.5	48143	49194.3
35.986	49757.3	46170.7	46978.3	47983.3	49375.8
36.036	50198.2	45316	46679.6	47740.3	48709.9
36.0861	49660.6	45489.2	46733.7	48195.3	48702.5
36.1361	49594.7	45022.8	47101	47717.7	48919.9
36.1862	50153.6	45139.9	47017.9	48123.3	48906.1
36.2362	49503.1	45528	46358.2	47677.8	48980.9
36.2863	50442.3	45696.8	46149.5	48090.3	48928
36.3363	49978.1	45150.9	46396.7	47856.8	48487.7
36.3864	49794.4	44830.8	46532.1	47846.4	48743.8
36.4364	50109.4	45709.9	46008.2	47156.9	48695.2
36.4865	50332.3	45277.8	46846.7	47693.6	48406.9
36.5365	49749.7	45720.4	46876.8	47567.9	48563.8
36.5866	50043.1	45142.1	46482.8	47785.2	49322.9
36.6366	49935.3	45510.4	46198.8	47703.2	49239.1
36.6867	50091.7	44843	46715.7	47378.8	49122.2
36.7367	49891.8	45345	46699.2	47718.4	48468.3
36.7868	49659.9	45172.5	46466.3	48033.1	48885.5
36.8368	50118.5	45185.7	46182.8	47179.7	48391.2
36.8869	49478	45812.8	46813.9	47304.8	49016.4
36.9369	50033.8	45620.5	46916	47960.1	49164.8
36.987	50218.8	45215.4	46178.6	47211.1	49256.8
37.037	49488.5	45526.5	46984.9	47339.5	48495.6
37.0871	49903.2	45322.1	46055.2	47523.7	48656.5
37.1371	49843.4	45496.7	46504	48114.9	49134.9
37.1872	49579.9	45894.1	46087.1	47831.5	48845.9
37.2372	49650	45565.5	46321.7	47240.7	48911.6
37.2873	50087.9	45115.8	46805.9	47544	49244.5
37.3373	50079.3	45819.8	46805.3	47433.5	49358.7
37.3874	49846.8	45724.5	46388.9	47524.6	48393.7
37.4374	49486.7	45124.6	46463.4	47284.6	48730.3
37.4875	49130.7	45195	46243.5	48097.5	48918.1
37.5375	49662.5	45349.1	46205.7	48040.3	49135.8
37.5876	49633.6	45494.5	46937.5	48006.6	49362.8
37.6376	49413.8	45618.7	46517.6	48117.9	49092.7
37.6877	49929.1	45385.1	46729.3	48069.5	48675.8
37.7377	49664	45958.1	47174.5	47435.6	49358.7
37.7878	49654.6	45943.4	46906.9	47709.6	49320.3
37.8378	49317.9	45445.2	46726.7	47363.6	48875.3
37.8879	49088.9	45808.2	46918.8	47347.6	49156.3
37.9379	49300.4	45315.5	46951.1	47363.9	48986.7
37.988	49234.4	45905.5	46531.8	47535.5	49427.8
38.038	49339	45604.8	47122.9	47529.1	48828.6
38.0881	49835.5	45948.9	46837.3	47905.2	49326.5
38.1381	49141.8	45596.9	46785.2	47819.7	49343.7
38.1882	49133.9	46004.4	47077	48005.8	48842
38.2382	49479.3	45740.1	46940	47700.2	49189.1
38.2883	49568.5	45760.7	46656.7	48027.3	49379.9
38.3383	49121.3	45598.4	46493.8	48030.9	49377
38.3884	49590	46138.6	47024.6	47578.6	48560
38.4384	49793.1	46255.9	47126.7	47546.9	48517.5
38.4885	49726.1	46385.7	47057.4	47511.7	49062.2
38.5385	49203.1	45995.8	47020	47659	48504.7
38.5886	49247.9	45697.2	46975.7	48026.2	48699.3
38.6386	49111.1	46129.3	46843.6	48354.6	48527.3
38.6887	49370.1	45746.7	46967.4	47830.7	49304.4
38.7387	49244.1	45980.9	47317.8	47726.4	48708.5
38.7888	49192	46445.3	47565.7	47611.3	49475.1
38.8388	49838.7	46042.9	46850.4	48502.9	49298.7
38.8889	49301.5	46560.8	47393.4	47812.3	49350.3
38.9389	49276	46029.2	46751.7	48203.5	48965.1
38.989	49484.3	46375	46668.1	47795.1	48844.4
39.039	48954.9	46285.8	47101.8	47840.3	49229.6
39.0891	49086.5	45818	47225.8	48352	49412.8
39.1391	49599.8	46149.1	46908.4	47774.4	49431
39.1892	49446.3	46680.6	46836.7	48451.1	49461
39.2392	49066.3	45830.2	47383.1	47731.3	49412.2
39.2893	49704.6	46176.9	47073.7	48626.2	49058.4
39.3393	49279.8	46051.3	47243.4	48308.5	49066.2
39.3894	49395.9	46055.6	47440.6	47948	48647.3
39.4394	49374.2	46201.6	47353.6	48539.5	49043.1
39.4895	49026.4	46784.6	47276.5	47710.4	49185.7
39.5395	48918.2	46378.4	47558.4	48448.9	48704.1
39.5896	49295.7	46694	47478.3	48591.5	48941.5
39.6396	48857.4	46255.1	47123.1	48321.3	48865.3
39.6897	49257	46377	47645.8	48429.9	49184.7
39.7397	49375.1	46882.1	47484	48179.3	49043.1
39.7898	49451.3	46075.9	47419.2	48480.3	49025.8
39.8398	48842.1	46024.3	46859.6	47734.2	48667.7
39.8899	49513.1	46670.4	47685.2	47925.7	48875.8
39.9399	48967.9	46905.6	46969.4	47828.4	48862.6
39.99	49387.4	46091.4	47702.3	47909.2	49329.7
40.04	49397.5	46641.9	47205.2	48687.4	49281.4
40.0901	49557.2	46143.1	47302.2	48597.9	48743.4
40.1401	48836.6	46696.8	47670.9	47888.7	48754.9
40.1902	49630.6	46633.4	47022.4	48414.6	48704.9
40.2402	49155.8	46055.3	47491.8	47794.3	49363.1
40.2903	49166.7	46812.4	47816.5	47905.4	49184.8
40.3403	49088.2	47002.4	47523.6	47942.9	49463.4
40.3904	49313.8	46453.6	46935.4	48403.8	48735.3
40.4404	49049.6	46361.6	47586	48615	48885.8
40.4905	49116	46065.3	47144.5	48611.6	48683.3
40.5405	49094.7	46241.3	47578	48252.1	49285.6
40.5906	49371.7	46596.4	47249.7	48538.6	48906.3
40.6406	49401.8	46615.9	47427.8	48031.9	49337.8
40.6907	49725.4	46266.1	47107.3	48724.1	48758.7
40.7407	49673.6	46666.7	47789.7	48746.7	49152.1
40.7908	49075.6	46071.1	47256.8	47839.9	48673.6
40.8408	48914.3	46949.9	46960.9	48084.5	48728.7
40.8909	49636.9	46100.2	46911.7	48022.2	49095.9
40.9409	49002.2	46339.8	47506.3	47968.9	49337.1
40.991	49260.5	46654.9	47814.9	48518.9	49227.3
41.041	49625.2	46505.6	47196.2	48115.9	48830.3
41.0911	48792.2	46530.3	47619.7	47903.7	49243.6
41.1411	48956.1	46376.1	47161.6	47913.5	49323.4
41.1912	49121.8	46763.3	46995.1	48640.5	48938.4
41.2412	49268.9	46274.1	47382.8	48691.6	49427.7
41.2913	49587.1	46638.1	47254.1	48261.9	48800.2
41.3413	48902.3	46908	47843	47761.3	48862.8
41.3914	49647.6	46313.4	47153.9	48160.7	49215.4
41.4414	49111.1	46793	47452	47861.9	49488.1
41.4915	49458.6	46763.9	47428.6	48690	49437.7
41.5415	49195.7	46097.2	47470.5	48006.6	49208.3
41.5916	48998.5	46126.8	47412.9	48628.3	48619.6
41.6416	49095.6	46380.8	47129.2	48628.1	49561
41.6917	49378.7	46649.4	46998.4	48506.6	49408
41.7417	49573.9	46616	47576.8	48638	49013.9
41.7918	49544.6	46634.5	46880.6	47743.9	49487.1
41.8418	48786.3	45959.9	47639.5	48684.6	49287
41.8919	48768.5	46075.2	47241.3	47798.5	48854
41.9419	49539.1	46706.4	47661.9	48006.4	48779.1
41.992	49295.9	46780.3	47799.8	48207.3	49470.7
42.042	48680.3	46681.1	47248.1	48687.7	48935.2
42.0921	49142	46874.5	46876.4	48283.1	48932.6
42.1421	49529	46845.4	47606.3	47986.8	49006.6
42.1922	49017.7	46144.4	47446.1	47839.7	49368.8
42.2422	48921.4	46426.7	47321.5	47863.7	48768.3
42.2923	48860.9	46700.3	47377.1	47975.1	49291.4
42.3423	48825.3	46430.6	47115.3	48137.9	49245.3
42.3924	49002.3	46521	47549.9	48097.7	49422.3
42.4424	49214.4	46457.4	47136	48124.8	48978.3
42.4925	48885.7	46625.6	47679.3	48311.7	48710.6
42.5425	49237.6	45953.5	47126.3	48141.9	49457
42.5926	49417.5	46378.4	47585.2	47704.8	49309.6
42.6426	48714.8	46111	47590.6	47724.8	49170.3
42.6927	49338	46213.9	46832.7	48087	49335.3
42.7427	49255.4	46423.7	47181.5	48665.5	49346.7
42.7928	49079.5	46611.2	47740.8	48226.5	49147
42.8428	49535.9	46275.3	47186.6	48593.9	49391.7
42.8929	48697.7	46366.2	47099.4	48003.4	49260
42.9429	49198.6	45983.1	47401.9	47967.6	49123.6
42.993	48831.4	46064.5	47620.3	48553.8	49273.3
43.043	48628.6	46138.1	47547.2	48451.8	49541.5
43.0931	49174.6	46290.9	47294.1	48064.9	49213
43.1431	49435.4	46076.9	47494.1	48550.6	49403.3
43.1932	49148.7	46095.6	47489	48091.8	48772.1
43.2432	49430.4	46719.7	47190.9	48130.4	49333.5
43.2933	48794.2	46410.1	47593.4	48086.9	48802.6
43.3433	49209.3	46758.5	47234.4	48115.1	48996.4
43.3934	48761	46433.9	47685	48353.3	49369.8
43.4434	48875.4	46062.6	47531.7	47751.5	48977.9
43.4935	48603.4	45910.5	46864	48387.4	48622.1
43.5435	49285.5	46350.5	46965.9	47782.1	48777.1
43.5936	49535.2	46243.1	46853	48146.7	48618
43.6436	49331.4	46488.3	47256.7	47908	49213.4
43.6937	49338.4	46552.7	46776.6	48238.3	48825.1
43.7437	49123.1	46189.2	47185.9	47872.5	48992.3
43.7938	48862.5	46353.8	47697.5	48598.3	48743.4
43.8438	48824.9	45988.7	47394.6	47704.6	49455.2
43.8939	48865.9	46723.5	47580.9	47823.3	48911
43.9439	49542.4	46289.8	47203.9	48262.7	48774.4
43.994	48809.7	46050.3	46993.2	47928.4	49363.9
44.044	49116.1	46000.4	46886.5	47772.8	48592.3
44.0941	48783.7	46721.6	47662.7	47823.3	48606.9
44.1441	49013.1	46455.5	47455.8	48589.7	49096.3
44.1942	48733.6	46471.6	47648.1	47928.5	49499.3
44.2442	48996.3	46418.4	47367.4	47867.9	49167.6
44.2943	49459.1	46538.3	46880.6	48289.8	49166
44.3443	49537.3	46337.9	46982.9	47633	49208.2
44.3944	49699.9	46258.9	46749.9	47706	49485.8
44.4444	49419.5	46632.7	46734.6	47936.6	48782.8
44.4945	49789.8	46145.5	46969	47850.2	49448
44.5445	49781.7	45993.9	46858.9	48320.9	48611.6
44.5946	49224.9	46031.7	47364.7	48325.3	49374.6
44.6446	49441.7	46653.9	47589.3	48476.4	48594.9
44.6947	49647.3	46451.1	47038.3	48183.3	48977.1
44.7447	49781.8	46600.9	46786	48194.2	49156.6
44.7948	49827.9	46126.1	47478.6	48154.6	48758.6
44.8448	50015.1	46380.2	47153.8	48482.5	49357.9
44.8949	50176.6	45795.9	47385.6	48078.5	48777.1
44.9449	50971	46801.2	47468.9	48074	48769.7
44.995	50480.1	46564.7	47367.6	48392.8	49262.6
45.045	50539.1	46909.5	47826.6	48249.9	49663.5
45.0951	50747.5	47515.6	48070.4	48225.7	49473.9
45.1451	50738.1	47494	48268.5	48700.8	49129.4
45.1952	51276.1	48225.2	48265.7	48771.8	49938.4
45.2452	50950.2	48384.5	48930.1	49422	49519.6
45.2953	50774.3	48827.9	49510.9	49785	49289.2
45.3453	51311.3	49606.9	49515.4	49660.4	49592.5
45.3954	51078.9	49807.4	50142.7	50057.9	50375.3
45.4454	51098.6	49842.3	50366	49898.8	50428.8
45.4955	50804.5	50278.1	50862.2	50249	50218
45.5455	51603.1	51243	50386.3	50200.3	50253.6
45.5956	51193.8	51183.4	50580.7	50819.4	49747.2
45.6456	50813.4	51358.2	50786.1	50842.5	49926.5
45.6957	51640.6	51237.8	50585	50350.2	50067.6
45.7457	51017.1	51141.3	51349.6	50379	50732.2
45.7958	51348.9	51896.3	51434.6	50945	50344.1
45.8458	51396.4	51559	51382.5	51255.3	50323.8
45.8959	50933.9	51974.8	51579	51440.8	50314.3
45.9459	51693.1	52076.5	51751.6	51413.6	50393
45.996	51397.2	52497.1	51725.3	51661.5	50565.1
46.046	51272.2	52962.7	51746.2	51009.9	50365.9
46.0961	51598.5	52950.3	51732.7	51112.4	50773.1
46.1461	51285	52745.5	51832	51847.3	50890.4
46.1962	50747.4	52809.1	52709.3	51470.5	50939.8
46.2462	51206.6	52657.4	52301.8	51226.7	50623.5
46.2963	51529.4	52787.1	52584.6	51782.4	51235.6
46.3463	51454.7	53344.6	52153.4	51945.2	50524.6
46.3964	51287.9	52705.9	51845.1	51856.2	51027.4
46.4464	50721.2	53518.5	52441.1	51893.3	50665.4
46.4965	51426.7	53006	52164.8	51576.2	51113.8
46.5465	51153.6	52623.6	52431.8	51231.5	50633
46.5966	51359.3	53075.9	52598.8	51532.3	50958.5
46.6466	51447.9	53288.1	51818.6	51821.4	50584.7
46.6967	51494	52749.3	52264.7	51166.3	51102.6
46.7467	50712.5	53120.9	52213.2	51637.3	50960.8
46.7968	51456.8	52982.4	52102.4	51749.7	50628
46.8468	51237.5	52792.4	51980.7	51322	50576
46.8969	50738.9	52500.6	52434.4	51272.3	50528.8
46.9469	50906.5	52434.6	51587.9	51712.9	50578.5
46.997	50779.9	52381.9	51899.6	51355.1	50493.7
47.047	51201.9	52285.3	51898.2	51487.5	50163.3
47.0971	51168.8	51986.3	51230.7	51035.2	50507.1
47.1471	50686.6	52166	51769.2	50906	50648.8
47.1972	51595.3	51608.1	51889.3	50912.9	50321.8
47.2472	50846.5	52029.6	51368.7	51201.4	50397.8
47.2973	50898.7	51408.5	51331.8	50622.7	50065.8
47.3473	50871.1	52124.5	50899.1	50866.1	50414.9
47.3974	50599	52004	51314.4	50442.8	50203.4
47.4474	51070.7	51373.1	51522.8	50407.4	49900
47.4975	50783.9	51899.4	50776	51159.9	50740.8
47.5475	50920.9	51770.7	50581.6	50788.9	50039.3
47.5976	51443.3	51695.5	50593.1	50542.1	50485.4
47.6476	51397.8	50756.4	50991.9	50757.1	49929.1
47.6977	50581.8	50494.6	50976.2	50525.5	50722.2
47.7477	51033.6	50634.6	50795.8	50595.6	50224.3
47.7978	50781.6	50629.4	50555.5	50669.7	50587.2
47.8478	51120.7	50415.6	50326	50459.1	50397.1
47.8979	50903.5	50840.2	50579.7	50294.2	50143.2
47.9479	50618.5	50215.5	50429.2	50230.1	50229.6
47.998	50827.5	50346.9	50462.6	49809.4	49948.9
48.048	51166.1	50071	49858.5	50572.3	50104.1
48.0981	51009.5	50074.8	50345.8	50047.1	50354.2
48.1481	50458.1	50554.4	50293.9	50002.7	49811.5
48.1982	50389.2	49591.9	50489.5	49568.9	49812.5
48.2482	50574.3	49644.7	50338.2	50016.7	49851.3
48.2983	51037	49836.4	49639.3	50437.8	50363
48.3483	50829.3	50225.2	50362.7	49717.6	49564.5
48.3984	50747.5	49534.6	49565.6	50154.1	49662
48.4484	50222.3	50193.8	49536.6	49496.1	49742.4
48.4985	50126.9	50166.2	49280.8	50117.5	49775.6
48.5485	50889.2	49510	49526.7	50083.1	50135.4
48.5986	50397.9	50058.5	49454.7	49827.6	50279.7
48.6486	50428.3	49135.2	49721.3	49425.9	49430.2
48.6987	50363	49714.1	49486.4	50156.7	49441.8
48.7487	50379.2	49473.1	49231.7	49405.1	49362.9
48.7988	50095.1	49456.2	49394.1	49187.3	49527.1
48.8488	50013.1	49266.7	49112.2	49740	49345.5
48.8989	50638.2	48939.7	49746.8	49717	49773.6
48.9489	50603.2	48806.5	49021.5	49550	49534
48.999	50252.8	49241.3	49509.1	49649.4	50196.4
49.049	49967.7	49352.9	49537.9	49748.7	49978.5
49.0991	50153	49165.2	48761.5	49405.9	49737.5
49.1491	50173.6	48912.9	48848.2	49568.3	49313.4
49.1992	50348.9	49332.2	48696.4	49369.6	49752
49.2492	49489.6	48926.3	49434.8	49039.3	49874.8
49.2993	49887.8	48509.5	48634.2	49241.3	49803.4
49.3493	49722.4	48915.1	49214.7	49412.4	49602.4
49.3994	49854.8	48501.3	48966.5	48967.4	49281
49.4494	49738.8	48879.6	49276	48896.9	49974.3
49.4995	49346.5	49079.7	48794.6	49080.2	49394.7
49.5495	49164.5	48302.9	48425.2	49443.4	49642.5
49.5996	49007.7	48917.5	48582.8	49199.8	49925.5
49.6496	48993.2	48635.2	49040	49218.6	49619.5
49.6997	49191.4	47988.1	48843.6	48754.9	49400.9
49.7497	49581.4	48093.6	49130.5	48747.5	49948.9
49.7998	49069	48738.1	48966.4	48989.6	49133.2
49.8498	49283.1	48239.7	48298.2	48966	49795.7
49.8999	49584.8	48599.9	49134.4	49593.6	49955.2
49.9499	49166.7	48454.9	48870.4	49339.5	49508
50	48983.6	47653.1	48115	49213.9	49503.1
