# Supplementary material for: Multi-packet transmission aero-engine DCS neural network sliding mode control based on multi-kernel LS-SVM packet dropout online compensation
Source: PLoS One. 2020 Jun 17;15(6):e0234356. doi: 10.1371/journal.pone.0234356 (PMC7299384; doi:10.1371/journal.pone.0234356)
Supplement: S1 Data — (ZIP) [file pone.0234356.s001.zip › data/fig12-13.xlsx]

## Sheet: Sheet1
x	y1	y2	y3	y4	y5	y6
0	-1038.56	-44.0223	129.967	-1065.25	-94.1906	-428.43
0.0500501	4339.57	1925.49	348.379	22738.7	560.564	1791.19
0.1001	7099.34	4425.92	1860.84	40380.9	648.779	2449.53
0.15015	8991.09	6178.1	2333.54	44078.4	1005.21	2425.49
0.2002	11815.3	8421.84	3938.42	40671.6	1462.04	4144.04
0.25025	14033	10497.7	5341.05	41418.2	1518.5	4702.22
0.3003	19455.1	12511.7	6199.27	42548.7	1758.54	4489.84
0.35035	19663.5	14364.1	7821.74	43206.4	2437.57	6191.31
0.4004	23092.2	16083.5	7938.82	43099.9	2305.91	6273.73
0.45045	26286	18038.6	9439.28	43925.5	2624.96	8650.11
0.500501	28115.6	19742.1	10058.9	43594.1	3075.81	9902.2
0.550551	30896.4	21833.5	10124.9	44900.4	3716.57	10171.3
0.600601	34971.1	23357.7	11844.5	44712.4	3800.1	11193.5
0.650651	36348.7	25178.4	12600.8	44275.1	4021.27	11664.7
0.700701	37809.5	26711.4	13214.4	42741.7	4412.92	11864.4
0.750751	39149.7	28229.5	14135.3	44721.6	4850.52	13605.9
0.800801	41162.8	29717.5	15362.2	46019	5098.53	14311.1
0.850851	41440	31068.4	17016	46336.2	5566.82	14610.1
0.900901	42608.6	32610.6	16928	45375.6	5412.61	15356.6
0.950951	42834.8	33967.2	17735.6	43305.2	5827.97	15604.7
1.001	44725.3	35315.9	18715.2	46060.5	6388.49	17160.1
1.05105	44508.5	36711.6	19774.1	43195	6538.31	17240.2
1.1011	43598.2	37839.1	21108.2	45705.7	6774.84	19105.1
1.15115	44510.2	39037.8	21002.9	42971.3	6909	19788.8
1.2012	43799.1	39927.2	21472.6	45422.1	7367.28	20508.4
1.25125	43887.6	41094	22717.6	43101.1	7735.69	21305.3
1.3013	44029.8	41831	23500.5	46578.4	8146.67	21870.6
1.35135	45430.1	42597.4	25121.8	43620	8219.69	23055.2
1.4014	45101.6	43580.2	24784	43317	8876.21	22962
1.45145	43910.3	44280	26623.3	44213.4	9193.5	23361.3
1.5015	43980.3	44933.8	27440.5	45711.1	9514.17	25292.1
1.55155	44716.5	45454.7	27678.7	43871.9	9587.14	24296.5
1.6016	45382.7	45992.1	27543.3	46983.1	9722.64	25134.7
1.65165	45033.5	46302.2	29034.2	43273	10293.2	25689.1
1.7017	46330	46758	30059.8	45114.4	10424.6	27646.9
1.75175	47250.8	46919.4	30718.7	45745.8	10775.9	26809.8
1.8018	46827.8	47614.5	31704.2	44839.5	11107.4	28290.3
1.85185	46513.9	47660.3	32056.9	43485.2	11031.8	29130.6
1.9019	46961.6	47997	33082.9	45814.9	11694.8	29279.2
1.95195	47032.5	47945	32236.6	44187.8	11729.3	30532.2
2.002	46637.4	48106.1	34154.4	45883.5	11973	31465.4
2.05205	47281.9	48342.5	33508.8	44977.4	12305.3	32139.8
2.1021	46219.9	48511.2	34878.5	46617.4	12564.7	32818.8
2.15215	46934.4	48601.9	35684	46982.2	12825.5	33283.6
2.2022	45933.5	48766.1	36418.6	46618.8	13027.9	32054.7
2.25225	46131	48650.7	36220.5	46340.2	13632.1	32673.8
2.3023	45384.5	49065.1	37285	45244	13674.7	34870.3
2.35235	46431.4	49097.9	38276.8	46167.2	13931.6	34546
2.4024	45874.8	49024.2	38405.5	43934.9	14398.6	35061.1
2.45245	46741.2	49069.4	39142.4	45173.8	14361.4	35346.2
2.5025	46020.3	49103.6	39165.6	45430.1	15096.7	37063.2
2.55255	48100	49091.4	39507	45335.2	14896.1	37098.5
2.6026	47879.9	49233	40733.6	44829.9	15304.3	38029.4
2.65265	46006	49530.5	40917.5	44686.9	15594.2	37682.2
2.7027	48216.2	49277.8	41547.9	46739.4	16078.2	37122.5
2.75275	46478.4	49241.6	40669.9	47331	16323.1	39167.9
2.8028	46158.7	49499.3	41219.2	46928.5	16640.8	38540.2
2.85285	47865.2	49356.8	42335.1	44006.5	16643.6	40127.6
2.9029	48777.9	49539.7	43221.4	46104.5	17339.4	40530.6
2.95295	48393.6	49425.5	42645.8	46263.4	17184.5	40318.3
3.003	47853.9	49780.5	43820.9	44918.5	17566.5	40527.9
3.05305	47001.9	49630.5	43943.6	45549.9	17605.5	41699.3
3.1031	46880.9	49780.5	44411.6	47205.5	18324	41070.1
3.15315	47382.6	49861.3	44996.9	45207.3	18186.4	41216.1
3.2032	47160.1	49895.8	45093.7	45979.6	18341.1	41195
3.25325	48771.4	49954.2	44480.6	47166.9	18776.3	41706.3
3.3033	46184.8	49787.3	44489	45861.9	19405.3	42925.1
3.35335	48283.4	49711.1	44920.5	47414.8	19193	43899.1
3.4034	47235.8	50015.5	46064.3	46807.9	19491.2	43943.5
3.45345	47164	49861	45345.9	44466.7	19873.2	44109.2
3.5035	48220.6	50202.6	45703.3	48061.7	20199.5	43834.6
3.55355	49066.8	49932	46270.5	46422.7	20306.6	45183.2
3.6036	49009.5	50164.3	46468.6	45005.5	20727.2	45045.4
3.65365	49348.5	49995.5	46033.2	44574.7	20644.7	44521.7
3.7037	46602.2	50034.9	46861.2	44459.5	20855.1	45135.3
3.75375	46798.8	50169.4	46330.8	44329.3	21085.5	44710.1
3.8038	49380.9	50345.1	46629.8	45579.2	21634.8	45001
3.85385	46732.9	50042.6	47711.3	46486	22080	46170.1
3.9039	48546.6	50401.5	47198.3	47658.4	22139	45529.8
3.95395	49300.7	50310.8	47295.3	46797.2	22347.4	45931.2
4.004	46964.8	49957	48257.6	46704.8	22654.7	46759.5
4.05405	49217.9	50391.9	48654.6	45162.9	22751.5	46133.4
4.1041	46649.2	50324.5	48765.1	45350.7	22901.5	46474.4
4.15415	47643	50266.6	48264.1	46957.4	23346.7	45798.8
4.2042	47354.7	50161.3	47836.8	45679.4	23596.4	47332.3
4.25425	49618.1	50164.3	48047.2	46470.4	23906.6	47260.3
4.3043	49228.7	50040.3	48769	44890.3	23824.7	46406.2
4.35435	49096.8	50233	48714.4	46215.8	24089.8	46718.5
4.4044	49438.3	50333	48215.5	48388.8	24161.2	47033.1
4.45445	49101.7	50290.4	49522.5	46028.5	24552.5	46602.7
4.5045	49294.8	50205.4	48614.3	44692.2	24819	47064
4.55455	47772.2	50471.7	48396.3	45629.2	25224.1	46911.9
4.6046	49060.6	50184.6	48755.9	46679.1	25425.6	46889
4.65465	48849.2	50478.2	48477.9	47443.1	25740.3	48268.9
4.7047	47746.4	50019.3	49591.3	45768.6	26041.8	48704.4
4.75475	47913.9	50224.8	49676	46482.7	26271.9	47986.1
4.8048	49650.5	50354.5	49391.1	47034.2	26003.7	47816.9
4.85485	47043.9	50355.6	48614.4	47544.3	26493.6	47948.6
4.9049	49058.7	50259.1	48824	47319.5	26425.3	48893.3
4.95495	47618.2	50310.1	49779.3	45103.6	27095.2	47934.8
5.00501	49486.4	50377	49127	48196	27024	48782.6
5.05506	47690.6	50404.5	49926.5	46095.8	27193.2	48188.7
5.10511	47356.6	50172	48820.7	46710.8	27428.1	49632.2
5.15516	48937.8	50285.6	49745.4	48558.8	27567.6	48951.5
5.20521	47412.1	50431.1	48954.5	48449.1	27812	49638.9
5.25526	49519.1	50297.9	49306	47898.8	28408.1	49917.6
5.30531	49851.8	50257.3	49234.3	46335.6	28566.4	49872.9
5.35536	48101.4	50429.8	50188.8	47923.8	28775.8	48983.5
5.40541	48029.4	50344.8	50074.1	46441.7	28698.2	48322.3
5.45546	47225.5	50055.9	49759.6	46196.5	28814.6	48245.3
5.50551	48713.2	50253.6	50156.6	47516.1	28982.8	48934.2
5.55556	50211.2	50012	49137	45654.6	29324.8	49320.2
5.60561	49479.6	50223.6	48913.5	45413.6	29758.2	50090.6
5.65566	48217.8	50455.7	49912.9	45674.8	29943.3	50155.5
5.70571	49106.5	50024.3	49702.3	45868.1	30114.1	49976.8
5.75576	49669.9	50474.3	49691.6	44907.9	30091.1	48733.7
5.80581	47678.8	50091.8	49290.4	46962.5	30416.7	49191.2
5.85586	49101.3	50186.3	50262.8	48538.3	30540.7	50268.1
5.90591	49993.5	50103.8	50232.1	47931	31068.5	49547.6
5.95596	49470.5	50048.7	48957.8	45756.8	31219.3	49417.9
6.00601	48148.7	50217.1	49706.8	47586.3	31480.2	49121.1
6.05606	48466.5	50139.3	50473.6	44874.8	31405.4	49829.4
6.10611	49092.9	50050.7	49712.1	47899.2	31794.2	48980.5
6.15616	47677.4	50249.5	50353.2	46163.9	31583	50503.4
6.20621	48724	50119.3	49864.8	46136.8	32307.3	50108.3
6.25626	48223	50174.4	49716.8	47920.4	32334.7	50375.4
6.30631	48995	50278.4	49075.4	46406.5	32267.4	49733
6.35636	49963.7	50273.1	49856.9	45755.4	32740.6	50695
6.40641	48696.3	50209.4	50465.6	47145.3	32773.2	50482.8
6.45646	49133.8	50191.3	50529.5	45785.5	33194.4	49050.6
6.50651	47880.5	50188.6	49545.3	45564.5	33049.6	50721
6.55656	50340.8	50138.3	49313.6	46523.5	33376.1	50250.1
6.60661	48252.9	50087.6	49113.5	45017.4	33369.2	49511.5
6.65666	48792.6	50061	49633.7	46639.8	33483.6	50641.6
6.70671	49643.5	50004.9	49984.5	44970.7	33725.4	50839.2
6.75676	49953.8	50373.3	50474.1	45147.8	33979.9	50327.1
6.80681	48213.8	50249	50235.8	45735.7	34352.3	50110
6.85686	49262.4	50357.2	50629.3	45795.2	34139.5	49302.8
6.90691	50711.8	50376.4	50388.4	47402	34704.8	50993.5
6.95696	49864	50130	49457.9	45938.2	34622.4	50668.5
7.00701	47998	50092	50740.2	47288.1	35153.1	50879.3
7.05706	47901.2	50027	49764.1	47235.5	35138.9	50438.3
7.10711	49259.6	50207.2	50173.2	46395.1	35258.5	49690.9
7.15716	49140.5	50345.3	50394.4	49013.3	35243.6	50562.1
7.20721	49275.6	50482.5	50625.6	45657.5	35474.2	49663.5
7.25726	48327.2	50269.3	49773.6	48479.7	35723.3	50353.2
7.30731	48925.6	50015.1	49988.6	48233.7	36233.5	49723.2
7.35736	50499.8	50283.9	49521.9	47192.5	36131.7	50180
7.40741	50104.4	50131.6	50008.1	45181	36056.7	50631.1
7.45746	49135.3	50263.2	49998.6	46169.8	36696.1	50651.2
7.50751	50620.5	50213.3	49479.2	49120.6	36583	49979.9
7.55756	48194.6	50049.9	50304.6	47978.7	37012.6	49504.6
7.60761	48468.7	50180.9	50720.8	46019.1	36804.5	49237.3
7.65766	50777.4	50372.9	49975.6	47723.3	37257.2	49413.9
7.70771	48252.9	50449.3	49578.2	45651.3	36978.7	51075.8
7.75776	49127	50336.1	49773.4	47403.8	37229.2	50452.6
7.80781	48842.9	50474.7	49400	48339.1	37722.3	50497.7
7.85786	48206.7	50052	49406.4	46855.2	37828.4	49254.1
7.90791	48583.3	50311.7	49356.7	45541.9	38107.8	49680
7.95796	49263.8	50181.5	50198.3	47565.6	38080	49421.8
8.00801	48901.8	50268.9	50221.7	47784.2	38191.8	49592.2
8.05806	50140.9	50086.5	49811.1	45737.6	38466.3	49462.4
8.10811	48764.9	50183.8	50533.6	48707.9	38688.9	49556.4
8.15816	50935.4	50156.5	50402.5	47207.8	38845.9	49441.2
8.20821	48984.3	50164.2	50834.5	46370.6	38969	49844.7
8.25826	48543.4	50172.1	50108.8	46522.1	39010.1	49396.4
8.30831	49755.8	50042.8	50163	47952.3	38988.3	50813.8
8.35836	50471.4	50235.3	50597.9	47296.1	38914.9	51224.6
8.40841	49441.6	50392.7	50249.9	47081.9	39170.5	49786.9
8.45846	51107.6	50155.5	50563.1	46617.3	39176	50554.5
8.50851	49439.8	50232.6	50809.2	47588.3	39535.6	50234.7
8.55856	49053.1	50041.9	49673.5	45395	39988.7	49718.8
8.60861	48888.8	50270.2	50309.9	47555	39763.2	49770.6
8.65866	51041.2	50239.7	50082	49096.4	40237	49768.2
8.70871	48836.5	50159.1	50323.5	47289.7	39939.2	51258.8
8.75876	49363.8	50412.7	49661.6	46685.9	40170.1	50389.1
8.80881	48859.4	50152.5	50420.6	48593.7	40367.1	51009.7
8.85886	49004.5	50208.5	49363.9	45964.6	40373.2	49795.6
8.90891	49458.3	50098.6	49698.5	45714.6	40837.3	49890.5
8.95896	51204.5	50364.7	50798.7	47191	40650.9	51143.5
9.00901	50952.5	50115.3	50564.7	47280.7	41164.5	50441.3
9.05906	49878.7	50240.6	50188.2	48374.6	40937.6	51433.1
9.10911	50024.2	50243.2	49443.8	48233.2	40998.6	49814.9
9.15916	48480.2	50413.8	49653.3	47578.6	41442.6	51379.5
9.20921	49980.2	50445.4	49352.7	46280.6	41705	50252.7
9.25926	50952	50000.5	50879.5	46092.3	41793.4	50392
9.30931	49654.5	50465	50663.9	47082.5	41793.3	50225.2
9.35936	49466.7	50291.2	50044.3	47232.8	41980.3	49803.1
9.40941	48591.6	50010.9	50915.9	49391.8	42130.2	51156.1
9.45946	50241.5	50080	50601.3	49207.5	42260.2	49894.8
9.50951	51266.3	50153.5	50111.5	46741.7	41981.4	51205.9
9.55956	50331.6	50186.4	49538	48968.7	42333.6	50361.1
9.60961	49588.8	50351.6	49667.8	47768.1	42217.5	50400
9.65966	50273.6	50429.9	50657.2	47712.7	42449.1	50632.1
9.70971	50081.1	50286.3	49844.6	48914	42764.2	50434.7
9.75976	50555.5	50448.9	50507.7	48705.5	42834	49587.3
9.80981	50248.3	50348	49580.6	47707.8	42660.1	50920.2
9.85986	49841.9	50232.9	50494.2	45578.4	43063.6	50112.8
9.90991	51149.9	50394.4	49408.8	47060.4	43272	50791.4
9.95996	50156.6	50376.8	50464.9	47332.9	43337.9	50331.6
10.01	50261.9	50034.3	49515.6	48129.8	43519.6	50720.3
10.0601	50457.6	50348.1	50894.2	46192.7	43125.3	51193.8
10.1101	50936.7	50275.8	50267.6	47875.6	43655.5	50758.4
10.1602	49496.9	50165.5	49748.8	47235.1	43699.2	50252.2
10.2102	50498.2	50386.7	50007.6	45847.1	43797.5	50578.3
10.2603	49936.1	49984.7	50804	46183.5	43715.2	51507
10.3103	49459.5	50013.1	50126.6	47210.1	43767	51445.6
10.3604	49676.4	50438.5	49415.3	47486.6	43696.9	51440.3
10.4104	50438.3	50161.9	50366	46992.4	44000.4	51630.1
10.4605	49059.1	50229.5	50028.8	49102.5	43909	51202
10.5105	51318.4	50414.6	49544.3	48110	44089.1	49736.5
10.5606	51311	50132.2	50547.8	46478.2	44232.3	51698.1
10.6106	49255	50293.6	50156	46272	44648.8	50632.8
10.6607	49404.1	50324.8	49445.2	48775.7	44298.9	50770.2
10.7107	51380.2	50072.1	50743.9	48325.2	44663.4	49914.9
10.7608	50759.7	50237.7	50690.7	47091.6	44593.4	51315.1
10.8108	50779.3	50187	49390.3	45957	44558.1	51188.1
10.8609	50293.2	50264	50322.7	47420.1	44545.1	50851.3
10.9109	50831.8	50230.3	50719.9	47590.2	45090	51256.6
10.961	49743	50216.9	49851.9	47896.8	44878.6	51150.7
11.011	50891.6	50100.2	50360.7	49076.4	45219.3	51006.3
11.0611	48780.6	50396.1	50019.4	49764.2	45204.8	49956.1
11.1111	49941.1	50424.3	50005.6	47308.3	45106.4	50553
11.1612	50549.5	50358.5	49316.2	46546.9	45494.7	50616.6
11.2112	49146.5	50439.4	50665.5	49764	45616.7	51189
11.2613	49997.9	50216.4	50786	48522	45509.4	50631.8
11.3113	49548.8	50010.2	50049.8	49549.7	45718.2	50938.2
11.3614	50807.5	50278.3	50193.7	48363.5	45634.3	51073.3
11.4114	50414.8	50048	50868.7	48420.5	45860.9	50679.2
11.4615	51350.8	50380.5	49925	47363.8	45464.9	51541.5
11.5115	51212.7	50422.8	49628.3	45952.6	46019.6	50962.1
11.5616	50131	50002.6	50661.1	48221	45646.6	51492.8
11.6116	48642.8	50098.5	50375.2	48781.6	45734.8	50504.6
11.6617	49643.7	50349.2	49545.2	48476.5	46145.9	51599.9
11.7117	48944.7	50170	49283.4	46119.4	45894	50323.2
11.7618	51389.1	50194.8	49537.5	46491.3	46278.3	50126.4
11.8118	49963.4	49962.7	49595.2	48909.3	46417.1	50074.7
11.8619	51058	50233.7	50705.6	47877.5	46082.5	50219.4
11.9119	50347	50233	50395.6	47439.1	46453.2	51521.7
11.962	49801	50317.1	49470.1	47062.3	46441.6	51853.4
12.012	48688	49983.9	49937.3	46661.9	46437.8	50325.2
12.0621	51305.7	50338.6	50313.2	49713.2	46760.8	51494.8
12.1121	50262.5	50041.2	49768.6	47523.4	46349.8	49998.7
12.1622	48870.2	50209.4	50206.6	46495.1	46412.4	50180.5
12.2122	49597.3	50405.4	49585.6	48111.3	46739.1	50333
12.2623	51049.7	50435.8	49549.8	46075.1	46837.7	51817.6
12.3123	50019.2	50429.8	49577.5	48154.1	46668.4	51073.1
12.3624	50033.2	50094	50383.4	47553.8	47078	50043
12.4124	49729.6	50317.8	49644.2	49018.4	46561	51740.6
12.4625	48953.4	50043.6	49669.7	46632.9	46783.4	51894.8
12.5125	49149.9	50370.5	50006.2	47861.3	47022.7	50966.8
12.5626	49257.5	50268.2	49586.2	48370.6	46700.6	50873.8
12.6126	49990.7	49989.8	49798.4	46344.4	46802.3	51254.4
12.6627	50081.7	50228.4	50249	47998.7	46907.3	50482.1
12.7127	49647.6	50419.3	50425.9	49124.7	47322.1	51429.4
12.7628	51119.2	50359.4	50011.9	46559.4	47396.8	51997
12.8128	49317.6	50313	50209.5	48831.8	46893.7	50368.7
12.8629	50351.5	50287.4	49730.5	49360.9	47077.1	51309.9
12.9129	49268.5	50058.6	49701	48097.5	47334.9	51338.5
12.963	49168	49954.7	49441.5	46071	47598.8	51334.5
13.013	49476.7	50165.2	50563.2	47485.4	47634.2	52042.5
13.0631	50820	49992.2	49670.9	49957.5	47456.1	50848.4
13.1131	50019	50013.8	50661.6	46650.8	47691	50604.5
13.1632	50172.4	50142.3	49386.2	49178	47383.3	51003.1
13.2132	49095.6	50264.9	50184.8	47529.6	47332.2	50322.7
13.2633	48708	50417.9	49654.5	47218.7	47572.8	50816.6
13.3133	50336.1	50070.6	50010.8	48272.7	47603.8	51677.5
13.3634	51342.6	50195.9	50057.5	47734.7	47472	50723.4
13.4134	48707.4	50395	49276.3	49793.5	47861.9	51580.8
13.4635	48965.8	50012.4	49889.7	47546.5	47881	51415.9
13.5135	48430.4	50323.1	49537.8	46575.5	47797.2	51810.8
13.5636	50917.1	49979.4	50654.7	47152.4	47877.3	51179.5
13.6136	49846.2	50369.2	50289.2	46761.3	47637.6	50907.3
13.6637	49807.8	50187.9	49365.8	49397.5	47585.2	51389.2
13.7137	51127.8	50413.3	49753.2	48670.1	47636.8	51366.4
13.7638	49653.6	50303.8	49665	48795.4	47981.3	51234.1
13.8138	50034.6	50286.5	49656.3	48820.8	47816.8	51629.3
13.8639	50499.2	49925.9	50068.5	48359.8	48019.8	50927.8
13.9139	48639.4	50026.9	50441.4	47320.9	48148.8	50424.7
13.964	49930.4	50053.7	49916.9	46572.7	48157.9	50921.1
14.014	49862.9	49963	50428.3	49514.6	48194.5	51814.8
14.0641	50969.8	50290.1	49829.9	47456.1	47823.5	51994.6
14.1141	50245.4	50333.3	50340.5	48597.4	47958.8	50898.6
14.1642	48754.4	50093.1	49726.7	48083.6	48137.7	50242.9
14.2142	50222.8	49988.9	50671.8	48847.5	48432.8	50274.5
14.2643	48894.7	50253.3	50349.7	47264.9	48255.6	51922.1
14.3143	49599.3	50335	49178.2	47365.1	47999.2	52107.8
14.3644	49999.3	50256.1	50352.5	48997.4	48477.5	51759.9
14.4144	51027.8	49988.5	50600.5	50133.2	48501.8	52171.8
14.4645	50379.3	50107.7	49695.4	47375.5	48378.4	51231.4
14.5145	50765.1	50256.9	49250.4	49667.3	48124.7	51361.6
14.5646	48780.3	50175.2	50501.8	49862.7	48730.7	51561.9
14.6146	49977.1	50405.7	49282	49614.4	48327	52209.3
14.6647	51100.6	50050.1	50007.7	49278.5	48758.3	52076.2
14.7147	48729.5	50349.1	50590.6	47311.8	48522.8	50324.4
14.7648	50305.9	50102.1	49958.3	50069.8	48327.5	51428.5
14.8148	48644.7	49983	49203.6	49675.6	48385.2	51744.2
14.8649	49635.9	49955.5	49823.2	49662.5	48582.5	50594.3
14.9149	50540.1	50283.1	50221	49407.4	48705.1	50395.5
14.965	48703.5	50099.2	49530.7	48199.7	48660.3	51371.9
15.015	50832	50103	50543.3	49715.1	48468.4	50387.2
15.0651	50315.6	50063.3	49842.7	50032.9	48932.8	51312.8
15.1151	51096.4	50059	49475.7	46418.9	48743.9	50738.9
15.1652	50267.7	50041.2	49415.3	49244	48964.9	51275.6
15.2152	49646	50142.5	50458.7	48198.7	48706.6	51637.1
15.2653	50344.9	50404.2	50283.1	48703.8	49011.2	50432.2
15.3153	49870	50102.4	50153.4	50282.7	48926.4	52056.2
15.3654	48683.5	50381	49262.5	49738.3	49110.6	50423.9
15.4154	50314.2	49992.4	50426.4	50262.7	48843.9	51631.2
15.4655	51253	50370.9	49813.7	47740.9	49300.9	51368.1
15.5155	49831.3	50285.2	50124.2	47476.5	48895.7	51514.7
15.5656	50210.6	50335.8	50527.6	47638.2	48889.2	52123.7
15.6156	50176.6	50208.3	49255	47724	49317.5	50739.5
15.6657	49078	49960.3	50041.4	48575.9	49426.7	50778.8
15.7157	50407.5	50133.9	49098.8	47529.8	49067.8	50644.8
15.7658	48871.9	50233	49215.9	50057.9	49305.8	52030.4
15.8158	50725	49934.1	50516.4	49082.6	49021.1	51861.7
15.8659	49041.4	49915.5	49940.9	49547.2	49162	52183
15.9159	48909.6	50049.4	50092.8	47142.6	49536.1	50720.3
15.966	50579.5	50369.8	49436.9	46979.5	49464.2	51250.5
16.016	49170.8	50160.6	50049.8	46644.2	49370.9	51668.6
16.0661	48890.5	50340.8	49180.6	48900	49316.4	51609.3
16.1161	50279.5	50091.8	50084.8	48791.6	49253.4	51012.1
16.1662	49154.4	50344.6	49331.1	47937.2	49284.8	51989.5
16.2162	49191.1	50169.4	50036.7	46532.7	49627.7	51193.8
16.2663	50934	50347.9	50596.3	47084.5	49426.8	52404.5
16.3163	49594.5	49952.6	50112	48479.7	49702.1	50850
16.3664	48715.9	50006.8	49569.6	49606.5	49541.9	52004
16.4164	48983.8	50251.2	49768.7	49511	49306	52139.2
16.4665	49491.4	50080.7	49073.5	50205.3	49290	51376.4
16.5165	51025.8	49900.3	49867.9	49653.8	49840.7	51816.8
16.5666	50201.5	50091.4	50611.1	48295.2	49662.7	52057.5
16.6166	49176.5	50059	50183.3	47860.8	49905.4	50938.9
16.6667	49477.5	50095.2	49658.5	47019.6	49612.7	51976.8
16.7167	51064.8	49988.8	49966	48738.1	49932.6	52317
16.7668	51103.8	50002.5	49935.4	47328.6	49702.5	52470.7
16.8168	49746.1	50194.3	49828.1	46975.1	49515	52251.8
16.8669	49208.8	50194.3	49246.2	49578.6	49461.9	51497.2
16.9169	50063.6	49983	49476.4	48341.9	49486	50506.6
16.967	48938.7	50362.9	49810.2	49421.2	49869	50529.4
17.017	50981.3	49924.2	49232.9	46949.6	49522.9	50695.5
17.0671	49098.1	49996.6	49653.7	48284.1	49568.2	52081.9
17.1171	48906.5	50149.6	49950	48761.9	49709.7	51619.5
17.1672	48482.4	50274.8	50293.6	49959.4	49689.3	51955.7
17.2172	49369.5	49967.9	49749.2	50189.6	49778.8	50977.9
17.2673	50067.7	50360.1	50072.4	47951.9	49581	50550.6
17.3173	50875.8	50105.2	50202.9	48040.8	49637.3	50769.9
17.3674	50814.9	49922.2	49280.4	46965	49935.5	51799.6
17.4174	48475.4	50230.7	49978.1	49191.1	50038.9	50568.2
17.4675	49516.7	50033.3	50216.2	47440.6	49805.3	52422.5
17.5175	49877.8	50283.1	49655.8	50035.8	49781.3	52545.2
17.5676	49800.4	50374.2	49682.1	48148.3	50151.4	51306.7
17.6176	48527.3	50236.7	49759.5	48394.8	50062.8	52344.7
17.6677	50253.2	50141.5	49322.1	47310.8	49887.5	51738.5
17.7177	50136.3	49941.5	50305.5	46858.1	49770.6	52232.5
17.7678	49298.6	50035.7	49773.1	49731.1	49704.9	51531.1
17.8178	49709.2	50160.6	49132.7	49804.9	50255.5	50689.3
17.8679	48812.1	49897	49549.1	48455.6	49956.6	51495
17.9179	49301.4	50032.5	50277.2	50016.1	50076.9	51215.7
17.968	50686.3	50185.6	49158.3	49113.4	50042.3	52402.5
18.018	48508.1	49976.6	49998.5	47337.2	50286.6	52381.8
18.0681	49210.7	49975.5	50136	46740	49875.5	51892.2
18.1181	51391	50228.4	50092.3	47143.2	49834.8	51085.8
18.1682	49743	50174.8	49121.7	47890.9	49827.4	51065.6
18.2182	48860.6	50165.6	50484.8	49558.9	49836.7	51698.2
18.2683	51060.9	50373.3	49626.9	49729	50232.3	51390.7
18.3183	48496.3	50203.6	49843.1	47235.7	50122.5	52118.4
18.3684	48750.3	50051.5	49102.9	49828.9	50407.8	51397.6
18.4184	49154.8	50149.6	49715.8	47311.3	50112.8	51147
18.4685	50681.2	50321.4	49186.6	49522.6	50402.3	51313.6
18.5185	51097.1	50385.8	49432.4	46972.7	50320.5	52492
18.5686	49072.5	50307.8	49146.3	48238.1	50474.1	51374.7
18.6186	50422.1	50062.1	49484.5	49930.1	50210.9	51595.7
18.6687	50858.6	50263	49993.9	48790.9	50197.5	51110.6
18.7187	51249	50357.9	49757	50464.5	50258	51700.2
18.7688	51025.1	50222.1	50203.9	47946	50279.3	51061.4
18.8188	49583.4	50128.5	49849.9	48996	50259.8	51235.1
18.8689	51213.1	50030.9	49032.5	47448.4	50567.2	51712.1
18.9189	49712.9	50185.3	49321.2	48260.6	50519.4	51666.7
18.969	48889.8	50055.8	50375.8	50690.6	50202.6	51653.2
19.019	49331.7	50367.3	50343.3	48074.3	50465	52481.3
19.0691	50445.5	50108.5	50502.1	50337.9	50559	52122.4
19.1191	51204.4	50368.4	49434.5	49498.2	50244.2	52464.4
19.1692	51244.4	50225.5	50494.8	46830.6	50166.9	52278.1
19.2192	50199.4	50240.3	49895.5	48640.6	50132.3	51567.4
19.2693	51248.8	50366	49955	49427.1	50548	51144.8
19.3193	49614.3	50357.1	49872.2	48333.3	50432.6	50812.3
19.3694	48525.3	50304	50184.9	47343.6	50397.4	51249.6
19.4194	49283.7	49964.7	49883.5	48975.8	50613.4	51547.9
19.4695	48498	50302.2	49508.9	50532.3	50281.9	51597.8
19.5195	50995.7	50119.1	49183.2	50576	50347.3	52649.4
19.5696	49699.8	50036.3	48998.1	50702.4	50614.9	52547.6
19.6196	48680.6	50148.7	49144.6	50090.5	50464.4	51892
19.6697	48815.6	50351.6	49512.8	49366.5	50443.9	51867.3
19.7197	49128.1	50333.2	48918.9	50230.7	50364.3	50929.1
19.7698	49071.2	50383.7	50441.2	50212.8	50574.2	51504.4
19.8198	51005.4	50666.4	49404.3	49809.1	50722.7	52594.7
19.8699	50694.7	50846.8	50422.8	47426.2	50280	51140.6
19.9199	49436.3	51204.5	48938.9	47086.7	50351	51055.8
19.97	49556.5	51394.6	49526.8	48808.1	50568.5	51411.5
20.02	50186.8	51966.1	49334.5	47148.3	50820.5	51961
20.0701	50007.6	51949.8	49467.8	48531.2	50485	51595
20.1201	49402.9	51916.1	50136.4	48031.3	50478.5	51558
20.1702	50966.2	52146.8	49599.6	48303.6	50359.2	51299.5
20.2202	49199.1	52418	48977.1	50773	50368.1	52542.1
20.2703	51204	52134.7	48961.1	50272.1	50690.6	52100.2
20.3203	49571.7	52374.3	49732.5	50589.3	50856.6	50946
20.3704	50451.4	52234.4	50109	47818.4	50574	50907.1
20.4204	49227.2	52026.4	49864.6	46998.7	50585.7	50769.6
20.4705	48486.1	52188.9	50372.1	50135.6	50412.5	52583
20.5205	51224	52041.1	50129.8	49566.6	50633.3	51483.3
20.5706	50004.1	52226.7	50086.2	49199.3	50929	51594.8
20.6206	50415.7	52203.3	49399.5	47677.6	50435.1	51904.8
20.6707	50224.8	52025	49711.9	48962.7	50533.3	51128
20.7207	50654.8	51852.8	49908.8	47048.5	50939.5	50802.9
20.7708	51346.2	51789	49693.1	48553	50459	52077
20.8208	50585.2	51815.2	49933.7	47595.2	50741.6	51680.8
20.8709	50974.2	51952.7	49243.8	48146.7	50970.7	51165.9
20.9209	51377.7	51992.8	50445.1	50589.5	51022	51161.4
20.971	50680.6	51877.6	49009.9	50231.7	50796	52158
21.021	48840.3	51640.2	49532.1	47873.5	51004.9	52268.1
21.0711	49381.1	51521	50447.7	48357.6	50852	51862.3
21.1211	48488.6	51525.6	49647.1	49786.2	50985.4	51829.7
21.1712	50485.9	51701.7	49849.2	49984.3	50718.2	51593.7
21.2212	51278.5	51345.3	48887.7	46905.3	50604.6	51896.5
21.2713	50589.3	51513.2	50099	47748.8	50966.1	52246.1
21.3213	50612.5	51712.6	50055.5	47133.6	51003.6	51374.2
21.3714	48926	51629.2	49216.4	49691.2	50805.8	52358.5
21.4214	49468.4	51423.2	49504	50375.6	50784.6	50943.2
21.4715	50126.1	51479.9	49288.2	47985.1	50618.2	51737.1
21.5215	49782	51433.3	48993.7	49649.6	50819.3	51594.3
21.5716	50903.4	51373.6	49219.8	47437.7	50823.1	52620.3
21.6216	50848.5	51333.5	49643.5	48384	50782.1	51656.2
21.6717	49374.1	51108.2	49691.9	50231.7	51168.6	52692.5
21.7217	49787.3	51233.7	50209.7	49674.5	51024.4	51613.4
21.7718	50424.1	51229.7	49528.3	49674.4	50891.9	51291.4
21.8218	50187.9	51304.9	49512.2	50311.5	51019.7	52553.7
21.8719	48805.4	50883.2	50399	48079.6	51012.7	51798.4
21.9219	48460.7	50959.9	49421.4	49508.4	51248.8	51659.6
21.972	48777.5	51324.3	49114	48102.3	51126.8	51919.1
22.022	49072	51216.6	50031.5	50689.8	51107.2	51313.4
22.0721	49749.6	51101.6	50417.9	50037.5	51211.8	51332.5
22.1221	50005.8	51104.4	49747.7	50217.6	50697.1	51239.6
22.1722	51373.4	51145.3	49806.3	49865.5	51040.9	51983.2
22.2222	50554.2	50858.9	49037.3	50098.7	51288.1	52494.1
22.2723	51342.4	51029.6	49367.1	48547.9	51032.4	52530.9
22.3223	48563.4	50690	50351.3	47453	50756.7	52115.2
22.3724	50312.8	50925.8	50121.9	47572	51064.7	52799.2
22.4224	51283.3	50896.5	50455.5	50203.6	50869.4	52788.9
22.4725	49212	51047.2	50573.2	47062.4	51003.4	52197.9
22.5225	51250.4	50683.2	50379.1	49119.4	50804.8	52405.3
22.5726	51108.9	51034	49458	50240.7	50828.1	51533.6
22.6226	48986.1	51035.6	50667.1	50743.5	51238.9	52398.7
22.6727	50604.1	50692.4	49643.7	48794.2	50916.9	50932.1
22.7227	48926.8	50818.2	50391.6	47234.4	51069.8	51546.6
22.7728	48717.6	50749.7	50451.5	49049.2	51089.5	51556.5
22.8228	49344.5	50695.7	49610.4	47746.2	50793.1	51103.5
22.8729	49448.5	50625.7	51133.3	48160.8	51313	52810.1
22.9229	49599.1	50594.1	50674.1	50872.1	51068.3	51678.6
22.973	49254	50449.4	50812.7	47633.7	51385.4	51661.6
23.023	49343.9	50584.1	50470	50085	51144.3	52415.5
23.0731	50557	50490	50971	48344.3	51332.2	51717.9
23.1231	51236.1	50595.2	50650.2	48878.4	50957.4	52005.5
23.1732	48665.6	50684.2	50600.6	47386.2	50887.7	52155.3
23.2232	49240.8	50385.1	51576.1	47229.1	50912.6	50921.8
23.2733	50190.7	50712.5	50817	50438.5	50861.9	51665.1
23.3233	50887.5	50747.4	50272.7	47278.3	50950.7	52776.3
23.3734	50748.7	50680.2	51500.4	50529.2	51355.7	52050.8
23.4234	50073.9	50492.1	50714.8	48576.5	51301.3	52727.2
23.4735	48511	50563.8	50711.4	48764.5	51401.8	52736.4
23.5235	50410.3	50446.8	50844.1	48410.4	50894.9	52375
23.5736	50949.2	50412.9	51663.8	47140.1	50892	51942.6
23.6236	48598.6	50206.3	51151	49916.1	51440	52514.5
23.6737	49484.5	50638.5	50366.2	48431	51169.9	50888.6
23.7237	49176.4	50183.2	50745	49584.4	51332.8	52361.3
23.7738	49700	50386.4	51523.2	50109.7	51049.1	51075.5
23.8238	49320.5	50328.6	51070.8	49734.9	50937.2	50967.4
23.8739	51302	50390.7	50806.6	48973.2	51160.2	51243
23.9239	48792.1	50611.1	50696.1	50281.4	51120.7	51818.4
23.974	49054.6	50552.1	50736.7	47340	51423.5	50893
24.024	51082.5	50097.6	51184.4	47152.5	50972.1	52591.1
24.0741	50267.5	50470.5	50443.2	48776.3	51000.8	51822.7
24.1241	49596.9	50313.3	50983.6	47619.4	50970.7	51176.6
24.1742	49470.7	50256.9	50954	50280.7	51457.2	51368.6
24.2242	50342.1	50464.9	50817.8	47058.7	51333.5	50992.2
24.2743	50601.7	50482.8	50795.3	47439.7	51009.8	51290
24.3243	50597.5	50537.6	51556.5	48744.7	51286.8	51811.4
24.3744	51277	50129.7	50568.2	48001.6	51020.4	51803.2
24.4244	48540.4	50460.9	51633.7	50889.4	51159.4	51584.2
24.4745	49675.6	50174.3	50826.3	48553.3	51455.1	51765
24.5245	48429.6	50221.6	50877.3	49035.8	51240.9	51542.6
24.5746	50514	50420.1	51372.5	48143.6	50981.1	52028.7
24.6246	50745.3	50192.7	50367.8	49381.8	51270.7	52870
24.6747	50097.2	50219.1	51528.1	49160	51004	52321.7
24.7247	48472.5	50049.6	51383.2	50998.4	50943.4	51608.7
24.7748	48425.4	50336	51748.3	49729	51022.1	52032.9
24.8248	51369.6	50366.2	50348.9	50474.1	51208.6	51648.8
24.8749	49007.7	50149.2	51333.9	47440.8	51289.8	51632.9
24.9249	50872.8	50166	51378.6	48786.8	51160.3	51737.9
24.975	49485.7	50362.5	51554.8	47264.1	51007.3	52376.2
25.025	49786.6	50486.3	51068.7	49510.1	51001.5	51610.7
25.0751	48733	50341.2	51512.1	50030.4	51392.9	52144.1
25.1251	50746.7	50035.1	50223.6	49838.2	51027.5	52597.4
25.1752	49763.3	50223.8	51339.9	47354.9	50982.8	51132.2
25.2252	49294.3	50304.4	51187.3	49819.9	51355.2	51241.4
25.2753	49478.3	50247.7	51484.2	48345.2	50872.1	52794.4
25.3253	49850.4	50054	50593.5	48513.2	51180.8	52848.6
25.3754	49696.8	50119.4	50871.9	50029.1	50958.3	51398
25.4254	50499.7	50473.5	50746.5	47554.5	50936.2	51463.7
25.4755	50428.4	50375.8	50284.9	48139.2	51213.2	52571.4
25.5255	48423.9	50443.3	51330.5	48888	51024.2	52499.4
25.5756	48640.3	50149.1	50025.5	49484	51055.9	51635.5
25.6256	49785.3	50077.9	50765.2	48366.4	51150	51621.5
25.6757	50736	50311.8	50275.6	48883.3	50972.7	51439.7
25.7257	50853.8	50147.7	51324	48385.8	50786.1	51415.4
25.7758	50297.7	50187.5	50719.9	50811.4	50685.3	52885.5
25.8258	49498.2	50421.1	49986.7	49784.2	50903.8	50989.5
25.8759	51066.1	50381.9	51174.7	47861.2	50655.5	52249.8
25.9259	49156.5	50159.1	49846	49737	51051.4	51900.7
25.976	48602.1	50328.8	49978.9	47300.8	50530.6	51124.1
26.026	50585.3	50105.5	50073.4	50293.1	50877.6	51820.3
26.0761	50704.3	50104.7	50943	47172.9	50922.1	52335.1
26.1261	51098.9	50105.4	50244.6	48706.8	50613.2	52819.2
26.1762	50704.5	49967.8	49686.2	49861.6	50667.2	51955.8
26.2262	51244.7	50412.7	50952.9	47332.7	50510.5	52768.9
26.2763	50011.3	50295.2	50172.9	48916.8	50810.6	52877.3
26.3263	51283.5	50067.8	50826.4	47878.3	50585.6	51829.6
26.3764	51338.8	50197.7	50944.9	49516.6	50620.9	51625.8
26.4264	49970.6	50342.8	50592.6	47950.9	50371.4	51077.2
26.4765	50940.5	50136	50355.3	48724.3	50175.8	52580.9
26.5265	51098.5	50053.7	50893.8	50721.5	50347.1	51713.4
26.5766	51198.2	50304.1	49587.4	47203.1	50523.9	52391.8
26.6266	49777.5	50327.7	49546.4	49919.5	50385.6	51973.9
26.6767	50682.1	50286.4	49428.4	48331.8	50210.9	51804.9
26.7267	51221.1	50248	49865.1	50490.3	50206.2	51369.9
26.7768	50836.9	50317.8	49585	48384.1	49966.6	51089.4
26.8268	51196	50190.8	50889.2	48771	50256.9	50954.3
26.8769	49745.8	50098.3	49930.1	51017.9	49926.6	52470.1
26.9269	50906.7	49932.7	50445.5	50557.6	50176.3	51427
26.977	51368.4	50220.9	50321.3	50780.4	49811.3	52075
27.027	49514.1	50015	50418.6	50952.8	50061.1	50908
27.0771	48917.5	50025	50619	47742.9	50135.4	51844.3
27.1271	50874.8	50001.2	49630.5	48621.5	49987.9	50867.7
27.1772	50166.6	50177.3	49435.2	50085.8	50019.9	51103.7
27.2272	51290.3	49931.7	49198.8	49734.8	49836.1	51398.5
27.2773	49873	50157.2	49996.5	50571.7	49716.8	51964.6
27.3273	49166.2	49943.1	49900.1	48122.1	50109.6	52235
27.3774	50440.4	50139.8	50038.1	48520.3	50074.7	52087
27.4274	51149.3	49998.9	49940.2	48123.5	49906.6	50880.1
27.4775	50257.1	50201.7	49679.6	47361	49879.9	51065.5
27.5275	49373.5	50323.4	49196.2	49972.7	49808.4	52250.4
27.5776	49877.6	49955.5	50136.9	48399.3	49450.5	50886.8
27.6276	49628.5	50027.8	50463.8	47380.8	49694.7	50546.3
27.6777	48658.1	50032.9	49097.4	48398.4	49869.2	51679.4
27.7277	50182.2	50084.4	50171	47716.2	49466.1	50707.7
27.7778	51043.5	50111.6	50235.3	47552.9	49819.4	50750
27.8278	50066.4	49962.7	48917.5	49593.3	49432	50044.3
27.8779	49305	50107.8	49549.3	47316	49579.9	51117.8
27.9279	51097.7	50240.7	49947.1	50649.1	49462.7	50825.7
27.978	50789.7	50172.9	49920.1	47542.2	49479.5	50206.8
28.028	50734.3	50078.5	50033.7	49217.2	49821	51236.8
28.0781	50203.9	50229.3	49563.5	47933.3	49275.8	50862.9
28.1281	50078.8	50236.5	49590.1	48974.4	49685.1	50228.5
28.1782	49306.3	49961.5	49230.7	50741.7	49476.2	50449.1
28.2282	50050.3	50114.2	49541.6	49917.9	49602.7	50095.3
28.2783	51382.9	50361.6	48679.1	51145.1	49448.4	50714
28.3283	49857.7	50176.7	49809.8	48881.1	49770.5	49596.1
28.3784	50461.9	50179.1	49951.6	48948.6	49766.3	50636.9
28.4284	49847.7	50271.2	49942.5	50420.8	49584.6	49453.5
28.4785	50647.4	50011	48645.2	50914.8	49284.8	51039.4
28.5285	49042.2	50233.1	50040.4	49986.7	49582.5	49941.5
28.5786	49153.5	50032.3	48722.3	47997.8	49761.7	49420.2
28.6286	48701.6	50168.8	49922.2	48594.2	49611.1	50322.9
28.6787	50534.2	50199.5	49387.5	48402.7	49408.1	50336.4
28.7287	50975.6	50080.2	48570.3	48243.9	49476.4	50579.2
28.7788	50775.6	50003.9	48743.8	50133.5	49327.7	50429.6
28.8288	50637.1	50345.8	49480.1	48564.3	49519.7	50480
28.8789	48722.2	50101.3	49680.8	51224.7	49457.8	50134.5
28.9289	49971.4	50141.4	48581	50781.8	49466.8	50601.4
28.979	50948.8	50191.6	48800.5	49813.9	49602	49930.5
29.029	50939.8	50207	48888.3	50855.4	49384	50132.2
29.0791	49542.4	50091.1	49659.3	48568.9	49373.9	50027.1
29.1291	49225.5	49956.8	49748.4	49848	49835.3	49922.3
29.1792	48785.3	50216.2	49462.7	49881.9	49396.1	50324.2
29.2292	50483.5	50330.2	49924.9	48553.6	49543.7	50366.2
29.2793	50075	50051.7	49267.2	49683.4	49848	49028.1
29.3293	48435.1	50184.6	50131.8	47785.1	49660	48503.6
29.3794	49657.9	50308.7	48994	50550.8	49943.3	49871.5
29.4294	49727.3	50104.1	49707.3	50860.4	49738.8	49569
29.4795	50763.2	50176.3	49584.6	49953.3	49677.5	48495.9
29.5295	50900.2	50092.6	49107.7	47585.7	49671.2	49058.1
29.5796	50179.1	49913.4	49141.5	51122.4	49481.7	49922.3
29.6296	48836.7	49914.2	49825.7	47602.8	49885.7	48268.3
29.6797	50190.5	49910.3	50069.3	48370.3	49900.3	49260.9
29.7297	50589.3	50078	48935.4	48876.9	49925.6	48280.1
29.7798	49696	50323.3	49449	49033.3	49907.3	49096.6
29.8298	49043.3	50169.6	50194.7	48042.6	49662.8	49037.8
29.8799	49207.2	50316.3	50486.8	51152.5	49525.5	48632.1
29.9299	51390.8	49881.7	50594	47899.5	49742.7	49023.2
29.98	49853.6	50002.5	49737.1	50411.6	50083.6	48556
30.03	50894.7	50322.7	49802.9	49953.4	50005.1	49322.7
30.0801	50221.3	49851.8	49706.3	48622	49748.9	48993.3
30.1301	50865.3	49929.3	49948.3	47861.1	49696.4	48396.4
30.1802	51278.5	50221.8	50509.7	51223.1	49697	48741.9
30.2302	50363.2	50259.9	50544.5	50700.2	49658.1	48747.6
30.2803	50295.1	50144.8	50981.5	48015.1	49888.2	49206.1
30.3303	50352	50099.6	49777.1	48980.6	49802.3	49384.8
30.3804	48598.8	50310.9	50111.7	49262.8	49794.9	48823.1
30.4304	51227.2	50208.9	50703.7	50365.7	49753.8	48348.6
30.4805	51108.9	50187.7	49890	50919.7	49961.5	47407.1
30.5305	50497.4	50208.3	50205	51315.1	50129.2	47500
30.5806	49344.2	50271.7	51038.8	50317.9	49939.9	48976.4
30.6306	49443.8	50315.7	50151.7	49916.7	49811.4	49069.9
30.6807	48642	50323.5	50382.9	50796.1	49815.4	48561.6
30.7307	49972.9	50290.7	50651.7	48942.6	50285.7	48125.3
30.7808	50239.9	49972	50530	51027.8	49966.7	49108
30.8308	50595.2	49858.4	50136.2	50590.7	49863	47331.8
30.8809	48414.1	50238.5	50877.6	51073.5	50302.4	47932.8
30.9309	48923.3	49916.6	50556.8	49126.6	50273.1	47185.2
30.981	49804	49843.2	51073.2	47726	50242.7	48329.9
31.031	49499.9	50210.3	50253.7	51076.3	50108.7	48278.7
31.0811	51270.7	50093.7	51234	49899.8	50065.3	47165.4
31.1311	51211.2	49988.1	50969.7	50452.8	50352.3	48322.4
31.1812	51289	50110.4	51361.5	49775.7	49953.4	47869.3
31.2312	49034.5	50247.4	50853	51434.8	50410.1	47209.7
31.2813	48894.2	50140.3	50859.6	48122.8	50357.5	49129.9
31.3313	50130.5	50028	51111	50297.2	50285.3	47454.7
31.3814	50194.1	50089.9	51327	48131.3	50163.6	48312.8
31.4314	50511.4	49907	50663.3	47784.4	50423.2	48963.4
31.4815	49333.1	49932.9	50693	50006	50487.7	48629.9
31.5315	49597.4	49916.4	50863.4	49678.2	49925.1	47366.4
31.5816	49426.7	49942.5	50677.3	50563.9	50407.6	48211.7
31.6316	48803.2	50282.9	50659.5	47697	50314.8	48249
31.6817	48677.1	50131.3	50812.9	47666.6	50194.2	48942.6
31.7317	50063.3	50224	51604.6	49812.6	50275	49454
31.7818	49369.9	50002.8	51377.1	50532.1	50414.5	48016
31.8318	51395.1	49891.5	51344.4	48228.7	50319.8	49322.1
31.8819	50587.7	50176.4	52016.4	49634.1	50417.8	47702
31.9319	50133.5	50241.7	51528.7	49787.5	49983	48320.4
31.982	50569	49982	51657.5	49915.1	50183.6	49173.2
32.032	51347.2	49892.6	51185.8	47661	50204.2	48770.7
32.0821	49698.6	50300.4	50902.7	48580.9	50351.9	48928
32.1321	51156.9	50280.7	52001.5	48218.7	50334.9	48347.4
32.1822	51109.9	49878.2	51785.8	49616.3	50485.6	48209.5
32.2322	50923.8	50263.6	51719.2	50448.2	50321.3	49001.2
32.2823	48562.2	50010.4	50597.5	51181	50323.6	49847.9
32.3323	49496.3	49908.7	51947.3	47635.3	50480.7	49453.4
32.3824	49305.9	49864.3	51543.5	50812.3	50414.5	49139.2
32.4324	50306.2	49925.2	52008.9	50907.5	50404.5	48590.7
32.4825	48827.6	50066.4	51362.1	49399	50023.8	48673.7
32.5325	49541.3	49834.3	50975.6	49004.2	50076.9	50432.7
32.5826	51013.7	50091.3	50626	47827.9	50024.2	50488.6
32.6326	49170.4	49805.8	51155.9	48207.7	50459.3	49480.9
32.6827	48508.2	50017.7	51066.5	50218.2	50183.3	50214.4
32.7327	51418.2	49955.5	51839.3	49893.3	50226.8	49899.5
32.7828	50235.5	50260.2	52046.2	50206.4	49998.7	50376.3
32.8328	49152.8	49938.9	50554.6	49338.8	49969.5	50896.1
32.8829	49735	50000.5	51036.3	50708	50531.1	49109.8
32.9329	50625.9	50116	52059.7	49365.8	50049.4	49810.1
32.983	50094.8	49975.1	51121.4	51122.9	50514.6	50143.8
33.033	49736	49851.7	51062.4	47837.7	50096.4	49622.9
33.0831	50231.8	49831	50616.6	50091.7	49999.7	50067.5
33.1331	48964.4	49934.3	51388.4	50786.8	50357.9	51215.1
33.1832	50847.9	50192.7	50674.8	48839.2	50004.9	49658.9
33.2332	50878.9	50093.5	51038.7	49701.5	49991.6	49788.1
33.2833	49883.6	49881.9	51929.7	51023.9	50371.4	50096
33.3333	50687.2	50268.1	51547.4	49698.9	49955.6	50996
33.3834	49635.4	49996	50810.7	50738.9	50048.4	50393.2
33.4334	50599.5	50193.8	51604.4	49911.7	50119	51421.9
33.4835	48884.7	50044.9	50934.5	51095.2	50143.4	50616.9
33.5335	49950.1	49787	50998.7	49344.3	50382.7	51614.6
33.5836	50427.2	49776.9	51189.9	47946.6	50297.3	50666.8
33.6336	48881	50165.7	50716.9	51294.3	50263.4	51579.2
33.6837	48611.5	49995.4	50850.5	49253	50300.6	50575.9
33.7337	49435	49915.2	50852.9	49687.9	49957.2	52270.6
33.7838	49761.7	50201.6	51066.7	50347.2	50165.6	51347
33.8338	50697	50097.2	51138.1	47804.4	50281	51244.5
33.8839	48815.8	49910.6	51858.2	48949.8	50009.4	50937
33.9339	51128.9	50089.6	51699	50761.6	50117.5	51662.8
33.984	49085.6	49898.3	50818.8	47619	50308.6	51634.4
34.034	49560.5	49853	51881.4	47811.9	49956.9	50925.9
34.0841	49693.3	49949.1	51499	48693.8	49972.5	52630.5
34.1341	51343.3	50032.7	51719.3	49029.7	50180.1	52729.5
34.1842	48956.5	50226.3	51166.1	50726.3	50053.3	52536.1
34.2342	51072.4	50136.8	50406.7	48359.8	50137.7	51969.1
34.2843	50079.6	49835.3	51851.5	49232.6	50116	52669.5
34.3343	49390.5	49762	51384.1	50384.8	50138.3	52877.9
34.3844	51125.8	49823.3	50406.3	50929.2	50304.3	52517.8
34.4344	50052.8	50217.4	51861	49798.3	50277	51357.9
34.4845	49815.3	50094.2	50759	51265.2	50428.2	51507
34.5345	50850.8	49814.2	51799.8	51288.7	50177.4	52146.7
34.5846	49509.5	50236.6	50550.1	50094.6	50405	52896.1
34.6346	51340.3	49815.3	50266.6	51264.6	50345.3	52540.6
34.6847	50094	50001.1	51663.1	51200.4	50284.8	52334.8
34.7347	50737.1	49934.7	51610.8	49008.4	50464.2	51482.8
34.7848	50468.2	49988.2	50780.5	51615	50208.7	51796.6
34.8348	49043.7	49781.8	50391.8	51192.8	50298.2	53317.6
34.8849	50932.2	49916.7	51231.5	49089.2	50414.5	52649.2
34.9349	51024.9	49883.1	50859.3	50767.8	50277.2	52490.3
34.985	48553.3	49873.1	51695.4	48951.7	50544	51920.4
35.035	50271.5	50223.2	51611.4	48267.5	50016.7	53389.4
35.0851	49249	49764.8	51184.8	50600.8	50133.9	52205.5
35.1351	50669.5	50200.8	51616.3	50172	50181.1	52386.5
35.1852	49893.2	49931.3	50512.1	50046.9	50236.8	53112.6
35.2352	50806.9	50077.5	50582.5	48611.7	50086.6	53007.2
35.2853	50003.4	50222.3	50167.3	48781	50145.5	52276.7
35.3353	50222.8	49791.8	50296.9	50848.8	50089.1	52605.7
35.3854	49090.5	50086.6	51096.8	50003.8	49966	53226.1
35.4354	49522.7	49949.4	50613.7	48865.2	49962.1	52594.4
35.4855	49322.6	49798.4	51366.7	48844.8	50423.1	51748.1
35.5355	50986	49987.7	51145	48563.4	49963.9	52604.7
35.5856	51352.4	49971.8	50395.6	49686.5	50494.2	52219.9
35.6356	50302.4	50178.8	50552.7	49927	50070.5	52979.4
35.6857	51108.6	50069.7	50307.7	47944.6	50317.9	51567.7
35.7357	51374.7	49877.8	50982.9	48326.8	50266.1	51889.6
35.7858	50373.2	50066.7	50302.9	49715.4	50376.3	51390.5
35.8358	50828.9	50060.1	51432.6	49841.6	50164.1	50896
35.8859	49647.3	50185.3	50102.3	49717.7	50407.4	50893.5
35.9359	49880	50177.1	51404.9	48167.3	50255.3	50743.1
35.986	48624.8	49902.8	50407.5	48304.8	50411.4	52505.6
36.036	50842.1	49948	51233.5	49320.5	50169.3	51632.5
36.0861	49486.8	50135.7	50106.4	50460.6	50506.7	51931
36.1361	50981.6	50194.7	51138.9	50811.2	50492.3	51995.4
36.1862	51409.5	50165.8	50291.7	50235.6	50282.5	51847.3
36.2362	49887.2	49981.6	51578.8	50019.5	50264	51988.1
36.2863	49503.6	50023.3	50804.5	51593.3	50058.7	50108.2
36.3363	48597.9	50192.8	50829.2	49815	50316.5	50239.7
36.3864	51177.2	49812.8	50392.8	48852	50387.8	51336.8
36.4364	50550.1	49916.2	50553.8	48485.4	50476.5	51558.1
36.4865	49749.7	49858.1	50758.2	48564.1	50234.8	50492.7
36.5365	51340	50143	50753.6	49455.3	50402	50110.5
36.5866	50607.4	49762.1	50669.3	49974.5	50059.2	50767.1
36.6366	50406.6	49866.9	50155.7	51371.1	49963.2	49607.2
36.6867	49980.7	50003.3	50243.3	48975.2	50027.8	49587.8
36.7367	51067.8	50034.6	50921.4	48836.9	50466.1	51317
36.7868	48617.4	49929.3	50848.9	50190.4	50428	50207.6
36.8368	49851.5	49853	50160.7	48598.6	50062.4	50933.6
36.8869	49370.4	49931.5	51247.2	48406.9	50052.4	49814.1
36.9369	49021.7	49913.5	50693.1	47786.5	50354.9	50516.9
36.987	48891	49770	51397.9	49788.2	50189.3	51063.5
37.037	51142.3	49786.9	50285.2	47734.5	50510.5	50519.9
37.0871	48650.3	50025.6	51336.8	49950.8	50234.8	51100.1
37.1371	51313.7	50048.1	50780.2	49951.7	50190.2	51235.8
37.1872	50538.5	50139.9	51040.1	48025.7	50062.7	49536.9
37.2372	48475.1	49968.7	49889	49320.4	50150.8	49279.1
37.2873	48453.9	49871.8	50723	50823.5	50213	51044.9
37.3373	50999.4	49802.4	51206.5	50026.8	50031	49511.5
37.3874	49841.6	49741.3	50572.2	49350.9	50536.2	49388.6
37.4374	50950.2	49829.2	50598.7	49833.8	50211.6	50633.6
37.4875	49102.1	49899.2	51013.5	49312.4	50429.9	49545.8
37.5375	50858.4	49999.1	50773.6	48012.5	50438	49509
37.5876	49186.5	49999.4	50456	50860.4	50086.2	50141.3
37.6376	51435.8	50103.3	50596.4	50805.5	50331.8	51075
37.6877	51255	50008.5	50883.1	50024.3	50101.5	50653.9
37.7377	50103.4	49768.1	50506.8	50209.9	50021.1	50510.8
37.7878	51179.9	50032.6	49866.7	50109.4	50190.7	49301.3
37.8378	50348.5	49747.6	50092	50222.3	49986.8	49767.5
37.8879	50782.6	49894	51132.4	48716.8	50011.9	51023.8
37.9379	50144.2	49854.2	50585.2	50923.9	50263.5	50859
37.988	49018.1	50080.7	50494.5	50584.1	50072.4	50921.9
38.038	51161.8	49742.9	51120.9	50714.8	49960.9	50312.6
38.0881	49987.9	50087.4	50019.9	48318.9	50541.6	49455.9
38.1381	51440.5	49828.6	51059.5	47789	50391.6	49478.4
38.1882	49575.8	49823.2	50481.4	50723	50533.9	50617
38.2382	49062.4	49713.2	50761.5	51013.9	50515.2	51008.2
38.2883	50634.2	49772.9	50664.1	50031.5	50227.1	50429.5
38.3383	49384.9	49810.8	49782.3	47997.1	50536.4	50197.1
38.3884	48797.6	49812.6	51106	49068.6	50455.3	50300.9
38.4384	51110.9	50157.9	50217.3	51512.5	50128.8	49571
38.4885	50524.7	49843.4	49649.6	51190.9	50514.1	50737.7
38.5385	51265.3	49752.5	49689.9	50528.7	50011	50671.5
38.5886	49697.4	50094.8	51062.5	48452.4	50012.9	50269.2
38.6386	50893.5	50036.7	50409.1	50503.9	49942.7	49960.3
38.6887	50861	50008.7	50260.4	48105.3	50123.8	50184
38.7387	49527.9	49873.8	50507.9	50032.8	50163.2	49787.3
38.7888	51188.4	50046.5	49814.8	49626.7	50013.6	51069.8
38.8388	49312.2	49817.6	50567.3	50452.6	50368.2	49805.2
38.8889	48942.5	49854.4	49838.4	49530.5	50515.3	51004.8
38.9389	49815.3	49878.5	50448.8	47918.6	50133.8	49119.1
38.989	49176.5	49807.7	50961	49567.2	50413.5	50622.6
39.039	48454.1	50037.5	50576.9	49667.6	50342.7	49944.6
39.0891	50294.6	50066.4	50955.9	47842.6	50005.3	50322.7
39.1391	50432.5	49702.9	50613.8	50177	50373.6	49687.3
39.1892	50430.1	49875.3	50224.5	49011	50468.4	50900.5
39.2392	50490.8	49816.9	50089.1	51109.9	49938.8	49501.2
39.2893	51001.6	50160.2	50385.6	51471.6	49999.4	49801.2
39.3393	48561.9	50077.4	49845.7	48879	50160.1	49666.3
39.3894	50492.5	49885.2	50053.8	48995.4	50486.3	49123.6
39.4394	50163.9	50038	50398.9	48182.9	50536.5	50256.2
39.4895	50521.4	50044	50640.2	50718	50039.1	50715.6
39.5395	51137.7	49989.3	49825.2	50686.2	50040	50218.4
39.5896	49251.9	50174.6	50356.2	50301.5	49997.9	49766.9
39.6396	48657.2	50083.8	50103.8	49324.1	50299.4	49317.9
39.6897	49392.6	49961.9	49537.4	50344	50182.4	49269.3
39.7397	50819.6	49739.3	49763.9	49892.1	50088.4	50996.9
39.7898	49947.4	50134.8	49434.4	50425.4	50055.5	50116.1
39.8398	49763.8	49820.1	50649.6	51311.2	50046.7	49204.1
39.8899	48958.2	49922.6	50333.4	49151.9	50464	49541.6
39.9399	49246.9	49855.9	50560.6	50059.6	50312.2	49447.3
39.99	50505.1	50068.4	50741.9	47945.5	50306.4	49655.4
40.04	50903.7	50091	50227.8	48716.1	50327.5	50832.1
40.0901	50570.6	50090.7	50031	50976.6	50038.3	50064.5
40.1401	50184	50127	50089.8	48999.5	50307.2	49346
40.1902	51436.8	49732	50770.9	48066.2	50457.1	49307.3
40.2402	49838.5	50021.8	50184.9	50634.6	50037.7	49146.7
40.2903	49935.3	49938.7	50536	50393.9	50317.7	50726.4
40.3403	49277.4	49854.8	49948.2	50433	50460.4	50964.6
40.3904	50421.1	49980.9	49186.7	51374.1	50079.8	50872.3
40.4404	49677.2	49862.2	49536	48501.5	50280.7	49831.8
40.4905	49356.2	49789.2	50017.2	50513.5	50220.6	50814.5
40.5405	50272.9	49816.5	49290.8	49381.1	50431.5	49978.9
40.5906	50830.4	49734.3	49878.4	50622.8	49958.6	49947.8
40.6406	51369.9	49759.6	49390.2	49068.1	50370.8	49342.7
40.6907	50777.6	49844.7	49622.9	50451.4	50259.3	49171.3
40.7407	50257.7	49981	49270.4	49292.5	50183.8	50270.4
40.7908	49805.3	49760.3	49770.6	51507.4	50393.5	49624.6
40.8408	48918.8	49714.4	50227.4	49412.5	50163.1	49933.8
40.8909	49092.3	49686.6	50296.9	50571	50138.9	49421.7
40.9409	50560	50069.4	50544	50871	50319.8	49001
40.991	51327.8	50022.9	50263.5	48659.4	50160.1	50591.7
41.041	50365.9	49741.8	49576.3	50576.6	50030.1	49731
41.0911	51133.6	50040.8	50445.2	51028.8	49955.1	49023.6
41.1411	49109	49761.7	49869.4	50771.1	50070.2	50421.6
41.1912	50511	49740.5	49448.4	48568.4	50462.5	49427.2
41.2412	49405.9	50020.6	49282	48281.9	50510.3	50365.7
41.2913	48537.1	49752.1	49077.3	51140.7	50210.8	49478.6
41.3413	50922	49708.3	49270.9	51792.3	50006.6	49516.9
41.3914	49759.6	49746.5	50471.4	50880.1	50226.2	49247.1
41.4414	48728	49686	49156.6	51513.7	50514.7	49669.4
41.4915	51267.4	49772.8	50310.1	50310.2	50375.6	50487.9
41.5415	49634.8	49713.4	49211.2	49714.4	50497	50755.6
41.5916	50226.6	49696.5	50330.6	48062.6	50474.8	50395.9
41.6416	49182.6	49831.2	49911.9	50279	50058.1	49465.9
41.6917	50424.1	49934.8	49263.7	51007.4	49974.1	49873.6
41.7417	49563.3	49873.3	50216.4	51155.3	50160.9	50831
41.7918	49907.7	50173.8	50193.5	48776.7	49993.1	50197.6
41.8418	49669.3	49895.7	49080	50817.4	50366.5	49480.5
41.8919	49466	49751.3	49194.8	50597.3	50122	50223.6
41.9419	49267.6	50064.3	49878.6	51776.8	50182.4	50350
41.992	50768.7	50045.5	49427.9	49536.2	50031.4	49763.7
42.042	49186.6	49718.4	49329.2	48096	50353.1	49340.6
42.0921	51349.6	49909.5	50158.3	49153.5	50032.6	49565.1
42.1421	51236.7	49820.4	49875.9	49152.7	50370.8	50334
42.1922	49289.1	49877.1	49981.8	49866	50054	50205.9
42.2422	49136.5	49888.5	49993.5	48118.8	50276.8	49441.8
42.2923	49223.4	50108.7	50363.2	48277.5	50115.3	49025.9
42.3423	49208.3	50026.4	49058.7	48855.2	50340.7	49998.7
42.3924	49186.3	49679.6	49831.9	51029.9	49976.8	49284.9
42.4424	49752.7	49684.5	49639.4	51376.7	50014.2	49972.9
42.4925	50946	49790.4	49697.9	50398.6	50021.3	50668.1
42.5425	50320.1	49970.7	49200.2	49234	50120.6	50149.2
42.5926	49050.5	50134.4	50037.3	48990.1	50146.2	49461.1
42.6426	50893.4	49838.2	49248.4	48034.3	50038.3	50623.5
42.6927	51426.4	49892.2	49149.2	51384.9	50303.5	49225.3
42.7427	48915.6	49720	50220.4	48899.4	50475.7	49425.2
42.7928	51029.2	50027.7	48864.9	51851.7	50159.6	50243.3
42.8428	49186.2	50030.7	48875.2	48421.6	50382.1	49349.7
42.8929	49721.5	50060.8	49513.6	50044.2	50378	50545.3
42.9429	49438.2	50140.3	48913.8	49428	50495.4	49537
42.993	49773.4	49692.8	50371.7	51049.9	50024.6	49860.9
43.043	49453.9	50069	49807	51572.3	50094.1	50406.7
43.0931	48768.9	49901.9	49847.2	49361.6	50353.3	50349.6
43.1431	50485.8	49807.8	49318.1	51562.5	50349.1	50141.2
43.1932	48620.7	49690.4	49550.7	48395.9	50471	49362.2
43.2432	49075.9	50061.5	48812.6	48059.9	50235.4	50327.2
43.2933	49970.6	50117.1	49103.4	51539.8	50257.7	49532
43.3433	49299.8	50055.1	50153.9	51645.8	50110.8	49452.8
43.3934	49732.7	50085.7	48885.5	50284	50097.1	49095.7
43.4434	50265.2	49838.9	49271.8	48150.9	50250.1	48855.7
43.4935	48621.9	49762.1	50094.6	51454.8	50204.6	50679.1
43.5435	51134.9	49855.5	49748.4	51325.3	50179.3	50642.9
43.5936	51050	49794.2	50230.5	50203.3	50280.9	49580.7
43.6436	48730.6	49676.5	50179.5	49771.8	49909.5	50212.6
43.6937	49008	49812.2	49155.3	48201	49999.6	50147.6
43.7437	48516.3	49785.5	50294	49464.5	50442	49051.3
43.7938	50246.4	49766.4	49482.8	50894.3	50233.7	49190.7
43.8438	50600.3	49839	50179.2	50023	49892.2	50586.7
43.8939	50753.8	49933.2	49499.8	49921.8	50058.3	50553.4
43.9439	49119.3	49726.6	49691.1	51256.6	49908.3	49509.9
43.994	51376.2	49760.5	48772.3	48003.9	50357	49236.2
44.044	49931.2	49908.3	49918.1	48994.1	50306.1	49919.1
44.0941	48665.8	49867.2	49416.2	48506.4	50200.1	49939.6
44.1441	49014.1	50031	48940.9	48071.7	50229.4	48700.3
44.1942	49493.8	49813.3	49704.5	49098.1	50002.9	50270.2
44.2442	51120.8	50066.7	48757.6	51517.3	50123.7	49634.4
44.2943	48607.8	50119.7	50253.1	48595.2	50183.9	50383.3
44.3443	49546.2	50045.2	49856.8	51899.7	50376.4	48766.1
44.3944	50402.5	49829.6	49198.6	48470	50268.3	50384.4
44.4444	50964.3	50022	49998.9	49814.9	50160.1	50308.5
44.4945	48614.8	49678.9	49889.7	49427.3	50382	48605.8
44.5445	50853.8	49969.7	49346.4	50577.8	50158.2	49208.1
44.5946	48635.1	49717.8	49816.4	51442.8	50031.7	48984.8
44.6446	49371.2	49686.8	49132.1	49129	50306	49993.3
44.6947	49298.7	49688.9	50203.5	49041.7	50447.9	50159
44.7447	51223	49674.2	50686.1	48274.8	50090.5	49684.7
44.7948	50299.3	50138.7	50050.2	48697.6	50007.2	49558.3
44.8448	49989.9	49923.4	49990.4	50993.1	50008.6	49439.3
44.8949	50693.4	50038.7	50965.7	51592.4	49873.3	48755.9
44.9449	48820.3	49955.3	49613.3	50533.3	50450.4	49558.2
44.995	51137.7	50029.7	51176	50025.5	50341.3	48381.3
45.045	50073.3	49819.8	50889.1	50762.9	50196.7	49561
45.0951	48501.4	50084	51178.2	48137.7	50090.8	48202.5
45.1451	48973.9	49906.5	51313.8	51519.3	50247.9	49935
45.1952	49272.6	49717	50186.5	50649.6	50451.4	49202.3
45.2452	48602.5	50065.5	51194.9	48619.4	50282.3	49762.8
45.2953	50532.5	49992.6	50994.5	49971	49914.3	48353.9
45.3453	48571.2	49850	50975.6	50088.8	50120.1	49938.9
45.3954	49986.8	50018.3	50659.6	50458.4	50266.2	48445.4
45.4454	49929.4	49868.1	50417.2	51821.4	50049.1	48409.7
45.4955	49323.2	49686.6	50670.5	50240.7	50401.2	48766.8
45.5455	50259.4	49950.9	51232.6	50275.4	50226.5	49524.7
45.5956	49350.5	49807.7	50997.1	51715.5	50405.1	49641.4
45.6456	51248.5	49862.9	51131.1	48212.5	50100.1	48782.1
45.6957	48507.2	49951	51374.9	50603	50023.6	48768
45.7457	50182.9	49815.7	50420.3	48365.4	50375.5	49506.9
45.7958	49595.7	49731.4	50948.7	50403.2	49851.3	48462
45.8458	49604.1	50153.3	51380.7	51186.7	49928.4	49695.5
45.8959	48553.9	49711.2	50637.9	48099.2	50413.8	49328.8
45.9459	50552.4	49824.4	51498	50058.4	50265.7	49919.8
45.996	50154.7	49676.1	51242.5	49162	50019.6	48336.6
46.046	50787.7	50118.2	50679.2	50614.7	50331.3	48398.6
46.0961	50865.7	49843.5	51013.6	50363.6	50317.9	48592.9
46.1461	49231.7	50151.3	51491.3	48219.7	50377.4	49472
46.1962	49091.8	49928.4	50537.8	51538.8	50216.2	48704.5
46.2462	49593.5	49938.2	50178.1	51788.1	50206.4	49179.1
46.2963	50651.8	49750.3	51116.7	48699	49898.9	48738.4
46.3463	48869.5	49764	51004.2	48270.3	50377.9	49074
46.3964	49783.4	49898.8	50501.4	51928.9	50199.5	48745.5
46.4464	48543.2	49765.8	51608	49689	49978.3	49307.3
46.4965	48707.5	50124.4	51630.2	51013.9	50393.2	48007.8
46.5465	50625.7	49794.6	50910.6	51671.3	49848.7	49606.7
46.5966	50904	50132.3	51240.9	51467.7	49832.2	48682.5
46.6466	51226.1	50063.1	50946.7	51833.3	49871	49416.3
46.6967	51232.2	49830.3	50571.6	49167.4	50127.5	49905.8
46.7467	50384.8	49666.2	50125	50821.1	50342.6	49005.7
46.7968	48891	49825.8	50572.9	51585.9	50055.2	49326.4
46.8468	48683.3	49847.4	51164.4	51478.9	50149.3	48856.3
46.8969	50829.9	49701.7	50339.6	51297.1	50169.9	49700
46.9469	50724	50139.6	50445.3	48124.1	49854.6	49313.3
46.997	50375.7	49749.9	51481	51608.3	50043	49017.4
47.047	50685.6	49737.1	51037.9	50496	50019.6	48750.2
47.0971	49107.7	49908.2	51095.1	50275.2	49952	49388.3
47.1471	50884	49908.7	50161.9	50938.1	49868.4	48221.1
47.1972	51423.1	49680.3	50391.2	50018.7	49869.5	48123.1
47.2472	49760.1	49837.9	51279.4	51445.6	49960.9	49771.9
47.2973	49237.2	49946.7	51027.2	48547.8	49958.9	49342.7
47.3473	49940.8	50151.6	50122.3	50615.8	50359.1	49265.9
47.3974	50507.7	49871.8	51049	50359.7	49907.6	48895.2
47.4474	51058.2	50002.1	50816.3	50041.7	50098.8	49065.4
47.4975	51337.4	49662.3	51487.8	48967.1	49881.3	48393.2
47.5475	48888	49730.2	49991.3	51883.1	50343.6	48258.6
47.5976	50592.1	50103.6	51109.4	51654.4	50347.3	49450.6
47.6476	48742.8	49677	50565.9	50598	49870	48373.2
47.6977	48813.6	49668.4	51012	48432.4	50309.3	49153.7
47.7477	48896.8	49940.9	50012.8	50049.3	49792.1	48112.1
47.7978	50048.7	49823.8	51091.4	49915.4	50216.3	48964.2
47.8478	49949.3	49763.2	49941.7	48264.3	50308.6	48572.2
47.8979	49841.9	50105.5	50869.6	49547.3	50012.2	49453.3
47.9479	50899.2	49995	50623.4	51213.2	49926	49149.9
47.998	50091.8	49839.2	50650	51139.3	49843.4	49354.4
48.048	50511.9	49853.8	50961.9	48473	50282.8	48565.7
48.0981	49955.7	49755.7	50198	49641.3	50168.8	48451.7
48.1481	49504.1	49772	50116.8	51186	50239.1	48236.4
48.1982	49282.8	50095.3	50928.1	49005	49984.7	50080.2
48.2482	51427.9	50113.7	51223.9	50344.3	49878.3	49604.9
48.2983	49300.2	50043.8	49928.2	48141.7	49772.2	49335.6
48.3483	50877.3	49773.9	50241.8	50721.5	49815.9	48831.7
48.3984	49999.1	49944.7	49763.7	51302.6	49960.2	48340.3
48.4484	49470.6	49753.8	51075.9	50795.2	49941.3	49977.1
48.4985	50357.5	49716.4	50836.2	49403	50062.9	49478.1
48.5485	48529.7	49996.6	50689.8	49952.7	49989.2	48337.4
48.5986	48698.1	50108.1	50762	49132.9	50317.8	50182.8
48.6486	51269.8	50028.2	50376.2	49060.5	49849.3	48352.6
48.6987	51228.5	50064.1	50004.2	51056.6	50219.5	49632.1
48.7487	51005	49765.2	49649.5	50334.7	49856.4	49945.1
48.7988	51251.8	49846	50774.5	50151.6	50231.2	49438.9
48.8488	50548.6	49861.9	50763.4	51960.3	50083.6	48987.1
48.8989	50842.7	50120.4	50496.7	51074.4	50026.3	49680.5
48.9489	50592.9	49705.3	49823.6	50342.4	49958.1	49294.6
48.999	49108.8	49918.1	49999.3	51161.6	49963.5	49556.7
49.049	49869.8	49963	50218.7	50194	49968.3	48866.5
49.0991	50879.6	49792.6	49585.6	48304.2	49890.4	49995.4
49.1491	48519.1	49751.3	49309.3	49895.9	50317.9	48954.2
49.1992	50180.4	49856.6	49529.5	51397.7	50129.1	48751.3
49.2492	49813.8	49833.7	49547.3	49611.3	50034	50367.1
49.2993	48689.7	49733.3	49168.3	48946.3	49847.6	50242.9
49.3493	49840.7	50099.1	49243.5	50165.2	49789.5	50388.2
49.3994	51033.9	49872.5	49738.1	49475	50257.9	48824
49.4494	50370.3	49987.4	48880.7	51033.5	49940.6	50073.8
49.4995	50740.7	49757.5	49415.4	51075.7	49993.1	49040.3
49.5495	51323.2	49887.8	49833.6	49384.9	49757.7	50392.9
49.5996	49492.6	49677.2	50048.2	51869.5	50227.2	50210.6
49.6496	50755	49900.2	49548.6	49423	49882.4	50334.6
49.6997	51136.1	49787.1	49273.8	48772.6	50259.8	50338.7
49.7497	49817.6	49994.3	49776.7	48364.1	49746.4	48955.6
49.7998	50082.8	50026.2	48928.4	49252.9	50078.1	50091.4
49.8498	50476.5	49848	48954.7	51833.3	50044.7	50699.7
49.8999	49925.9	49931.6	48511.5	50553.8	50105.2	49966.7
49.9499	49069.1	50018.3	49273.2	48832.6	49903.4	49979.2
50	49197.6	49958	48203.6	49332.5	49722.7	49511.2
