# Supplementary material for: Multi-packet transmission aero-engine DCS neural network sliding mode control based on multi-kernel LS-SVM packet dropout online compensation
Source: PLoS One. 2020 Jun 17;15(6):e0234356. doi: 10.1371/journal.pone.0234356 (PMC7299384; doi:10.1371/journal.pone.0234356)
Supplement: S1 Data — (ZIP) [file pone.0234356.s001.zip › data/fig14-15.xlsx]

## Sheet: Sheet1
x	y1	y2	y3	y4	y5	y6
0	3.0134	2.99694	3.0031	3.00333	2.99887	2.99665
0.0500501	2.92248	2.96392	2.98242	2.53167	2.99293	2.99614
0.1001	2.85539	2.9232	2.969	2.51435	2.99091	2.97469
0.15015	2.7512	2.88863	2.95477	2.49386	2.98861	2.96804
0.2002	2.68341	2.85204	2.94895	2.50102	2.98733	2.9558
0.25025	2.62714	2.81891	2.93626	2.48575	2.98429	2.9422
0.3003	2.57241	2.78515	2.92854	2.47445	2.97785	2.94281
0.35035	2.51473	2.75452	2.9164	2.46931	2.97335	2.93432
0.4004	2.4868	2.72204	2.90137	2.49366	2.97558	2.92948
0.45045	2.45421	2.69069	2.88591	2.49621	2.9698	2.91703
0.500501	2.46011	2.66688	2.878	2.47625	2.96433	2.89848
0.550551	2.44729	2.64022	2.85988	2.46555	2.96231	2.89493
0.600601	2.44797	2.61625	2.8469	2.46221	2.95857	2.87641
0.650651	2.4326	2.59714	2.83145	2.49361	2.95717	2.86457
0.700701	2.42599	2.57643	2.82779	2.46598	2.95432	2.86383
0.750751	2.42131	2.56423	2.81347	2.48598	2.94799	2.86434
0.800801	2.44475	2.55038	2.79245	2.47351	2.94427	2.84068
0.850851	2.43897	2.53766	2.79138	2.48466	2.94379	2.83497
0.900901	2.43894	2.52952	2.78492	2.46395	2.93866	2.83926
0.950951	2.42682	2.51902	2.76647	2.47079	2.94013	2.83076
1.001	2.41472	2.51085	2.75718	2.48161	2.93389	2.81994
1.05105	2.41613	2.50404	2.7481	2.47824	2.9307	2.8122
1.1011	2.4181	2.49262	2.72702	2.48163	2.92606	2.79274
1.15115	2.41236	2.48283	2.71844	2.46826	2.92726	2.79515
1.2012	2.43494	2.47869	2.71925	2.47695	2.92416	2.77481
1.25125	2.41344	2.4693	2.70764	2.48214	2.91635	2.77707
1.3013	2.42662	2.46405	2.70013	2.47304	2.91469	2.7644
1.35135	2.42338	2.45663	2.68015	2.44476	2.91376	2.74647
1.4014	2.41268	2.45221	2.67949	2.44901	2.90755	2.74951
1.45145	2.42917	2.4458	2.66948	2.47039	2.90553	2.7447
1.5015	2.42427	2.43854	2.66051	2.44407	2.90258	2.74094
1.55155	2.40984	2.43395	2.64523	2.47796	2.89938	2.71553
1.6016	2.41839	2.42946	2.63816	2.46904	2.89978	2.71093
1.65165	2.4247	2.42459	2.6356	2.47711	2.89228	2.71406
1.7017	2.41217	2.42154	2.62224	2.4493	2.88939	2.70514
1.75175	2.42198	2.41766	2.6047	2.46525	2.89101	2.69575
1.8018	2.43101	2.41145	2.6011	2.46782	2.88497	2.68015
1.85185	2.41929	2.40953	2.59133	2.45115	2.88362	2.68945
1.9019	2.42262	2.40692	2.5931	2.45176	2.87674	2.68285
1.95195	2.43074	2.40244	2.5753	2.45631	2.87453	2.66211
2.002	2.42791	2.40321	2.57475	2.46317	2.87369	2.65025
2.05205	2.41997	2.39787	2.57203	2.45684	2.86924	2.66161
2.1021	2.42958	2.3974	2.56362	2.4441	2.87009	2.64425
2.15215	2.4046	2.39424	2.55155	2.46303	2.86494	2.63338
2.2022	2.41458	2.39421	2.54426	2.46097	2.85918	2.62878
2.25225	2.41772	2.3917	2.54033	2.43976	2.8572	2.63479
2.3023	2.42252	2.38916	2.53798	2.44973	2.85349	2.62921
2.35235	2.41069	2.38918	2.542	2.43484	2.85402	2.60527
2.4024	2.39944	2.38575	2.53356	2.43368	2.85134	2.61662
2.45245	2.41301	2.38705	2.52046	2.45448	2.849	2.60347
2.5025	2.40113	2.38762	2.52558	2.43055	2.84199	2.60125
2.55255	2.40777	2.38624	2.51524	2.43526	2.84071	2.59809
2.6026	2.41733	2.38456	2.51541	2.46082	2.8401	2.57506
2.65265	2.4	2.3845	2.50485	2.45023	2.83367	2.58678
2.7027	2.41938	2.38474	2.50384	2.45311	2.83352	2.56698
2.75275	2.39701	2.38252	2.50649	2.46425	2.82848	2.56093
2.8028	2.41967	2.38365	2.49678	2.45751	2.82802	2.55332
2.85285	2.42092	2.38125	2.49592	2.45499	2.82294	2.55654
2.9029	2.40053	2.38215	2.48306	2.45655	2.82393	2.54555
2.95295	2.41257	2.37954	2.47995	2.43524	2.8169	2.55201
3.003	2.42398	2.37752	2.48046	2.44047	2.81686	2.53218
3.05305	2.39509	2.37738	2.48042	2.43457	2.81072	2.54107
3.1031	2.39772	2.37875	2.46796	2.4319	2.80977	2.53152
3.15315	2.39999	2.3774	2.46153	2.43437	2.80821	2.51549
3.2032	2.41055	2.37784	2.46186	2.45005	2.80208	2.52141
3.25325	2.41295	2.37559	2.46056	2.43974	2.80189	2.51036
3.3033	2.41428	2.37872	2.45045	2.44442	2.79757	2.51331
3.35335	2.40748	2.37725	2.4437	2.42974	2.79559	2.50637
3.4034	2.41146	2.37683	2.44285	2.44579	2.79414	2.50655
3.45345	2.39299	2.37518	2.43402	2.45262	2.79386	2.49342
3.5035	2.3975	2.37626	2.43629	2.42321	2.78541	2.5031
3.55355	2.41395	2.37511	2.43689	2.46	2.78407	2.49402
3.6036	2.4005	2.37771	2.43053	2.44499	2.78159	2.49491
3.65365	2.41352	2.37317	2.43057	2.45879	2.77833	2.48077
3.7037	2.41641	2.37502	2.42068	2.45369	2.77822	2.48491
3.75375	2.39363	2.37614	2.42402	2.42076	2.77604	2.47374
3.8038	2.40838	2.37737	2.42433	2.4367	2.7723	2.47659
3.85385	2.41187	2.3758	2.41805	2.4315	2.76688	2.45801
3.9039	2.40713	2.37572	2.40607	2.42446	2.76471	2.47433
3.95395	2.39693	2.37584	2.41189	2.45291	2.76526	2.45262
4.004	2.41701	2.37336	2.40467	2.43173	2.76053	2.4513
4.05405	2.41802	2.37382	2.40424	2.43333	2.76096	2.45507
4.1041	2.40481	2.37533	2.40025	2.45348	2.75899	2.45735
4.15415	2.41035	2.37378	2.40702	2.43266	2.75521	2.44602
4.2042	2.41292	2.37508	2.39143	2.43543	2.74827	2.44188
4.25425	2.39477	2.37655	2.39662	2.45189	2.74998	2.43633
4.3043	2.3918	2.37585	2.39332	2.44333	2.74496	2.44876
4.35435	2.40697	2.37271	2.38673	2.44192	2.74518	2.43358
4.4044	2.38891	2.37355	2.39107	2.44622	2.73881	2.43253
4.45445	2.38919	2.37452	2.38642	2.44727	2.73908	2.42433
4.5045	2.39135	2.37708	2.3926	2.42735	2.73357	2.42511
4.55455	2.41227	2.37552	2.38005	2.41471	2.7351	2.42923
4.6046	2.39883	2.37356	2.38811	2.45061	2.72872	2.42128
4.65465	2.39422	2.37421	2.38762	2.41764	2.72621	2.4262
4.7047	2.39821	2.37379	2.37816	2.44802	2.72353	2.4285
4.75475	2.39222	2.37437	2.39001	2.45147	2.72272	2.4179
4.8048	2.41005	2.37682	2.39005	2.44746	2.7229	2.42382
4.85485	2.39652	2.3752	2.38835	2.43953	2.71813	2.42051
4.9049	2.39591	2.37404	2.39121	2.43453	2.71606	2.42431
4.95495	2.40799	2.37564	2.38657	2.43005	2.71071	2.40289
5.00501	2.40361	2.37544	2.39215	2.4249	2.71038	2.4139
5.05506	2.4092	2.37283	2.38799	2.41493	2.70949	2.40967
5.10511	2.39646	2.37421	2.37713	2.42439	2.70871	2.41652
5.15516	2.39102	2.37707	2.37636	2.44476	2.70253	2.40972
5.20521	2.4025	2.37697	2.3895	2.41382	2.69864	2.40367
5.25526	2.39958	2.37365	2.38157	2.41587	2.69709	2.39884
5.30531	2.39755	2.37366	2.38051	2.42148	2.69908	2.39998
5.35536	2.39422	2.37623	2.37794	2.44283	2.69573	2.39822
5.40541	2.41369	2.37433	2.37912	2.43162	2.6928	2.39118
5.45546	2.39206	2.37675	2.38235	2.42196	2.6905	2.39758
5.50551	2.40113	2.37457	2.3896	2.44005	2.68938	2.40252
5.55556	2.39449	2.37478	2.3884	2.44369	2.68646	2.39552
5.60561	2.3931	2.37416	2.39201	2.43114	2.68263	2.39161
5.65566	2.38382	2.37419	2.38759	2.43041	2.68186	2.39221
5.70571	2.40339	2.37457	2.38173	2.43619	2.67894	2.39786
5.75576	2.40973	2.37586	2.38481	2.42077	2.67537	2.40096
5.80581	2.3956	2.37591	2.38812	2.44472	2.67454	2.3974
5.85586	2.40853	2.37393	2.39108	2.41164	2.66801	2.3843
5.90591	2.41102	2.37457	2.37826	2.43843	2.66669	2.38324
5.95596	2.39367	2.37413	2.37975	2.41959	2.66548	2.38211
6.00601	2.38829	2.37255	2.38146	2.41071	2.66249	2.38497
6.05606	2.38738	2.37714	2.38162	2.42783	2.65952	2.37985
6.10611	2.391	2.3752	2.39009	2.43161	2.66088	2.3815
6.15616	2.40713	2.37446	2.38702	2.42984	2.6551	2.39694
6.20621	2.3972	2.37707	2.37648	2.43513	2.65595	2.38047
6.25626	2.4061	2.37564	2.38449	2.41129	2.64982	2.38552
6.30631	2.38426	2.37463	2.38441	2.43544	2.65157	2.39017
6.35636	2.39938	2.37398	2.38255	2.43511	2.64599	2.38495
6.40641	2.39768	2.37434	2.39094	2.43818	2.64216	2.38576
6.45646	2.38831	2.37321	2.39208	2.42544	2.64196	2.38908
6.50651	2.38037	2.3749	2.38509	2.42724	2.63982	2.39279
6.55656	2.38873	2.37695	2.38534	2.41373	2.64043	2.38073
6.60661	2.40456	2.37309	2.37992	2.42278	2.63861	2.38543
6.65666	2.40659	2.37601	2.38898	2.44235	2.63241	2.37294
6.70671	2.40943	2.37634	2.38002	2.40782	2.63215	2.38929
6.75676	2.37962	2.37669	2.38538	2.4154	2.62845	2.38874
6.80681	2.40117	2.37529	2.38612	2.40252	2.62715	2.39038
6.85686	2.38153	2.3751	2.38347	2.43408	2.62659	2.3778
6.90691	2.39781	2.37599	2.38828	2.43051	2.62399	2.3766
6.95696	2.40278	2.37349	2.38526	2.4332	2.61819	2.38352
7.00701	2.40334	2.37216	2.38866	2.41691	2.62106	2.38131
7.05706	2.39528	2.37346	2.38796	2.43343	2.61783	2.38568
7.10711	2.38588	2.37478	2.39166	2.42809	2.61403	2.38724
7.15716	2.40144	2.37323	2.38842	2.43677	2.61027	2.38778
7.20721	2.3828	2.37666	2.38528	2.42557	2.60961	2.38589
7.25726	2.38577	2.37266	2.38581	2.42611	2.60501	2.36823
7.30731	2.37751	2.37342	2.38567	2.39995	2.60617	2.36913
7.35736	2.38911	2.37449	2.3916	2.43371	2.60418	2.37442
7.40741	2.3778	2.37539	2.38328	2.40644	2.59909	2.36925
7.45746	2.40247	2.37626	2.38729	2.40926	2.59894	2.37491
7.50751	2.3828	2.37525	2.37998	2.40568	2.59757	2.38158
7.55756	2.40228	2.37611	2.38854	2.41978	2.59768	2.38422
7.60761	2.37798	2.37493	2.37877	2.41869	2.5949	2.37323
7.65766	2.38283	2.37453	2.37747	2.42574	2.59282	2.38477
7.70771	2.37731	2.37607	2.38118	2.42885	2.59139	2.37966
7.75776	2.39831	2.37426	2.3814	2.40745	2.58568	2.37504
7.80781	2.39655	2.3723	2.37904	2.43359	2.58425	2.38329
7.85786	2.403	2.37699	2.38015	2.40985	2.58598	2.38649
7.90791	2.40253	2.3758	2.39208	2.40358	2.57904	2.37428
7.95796	2.39926	2.37494	2.38599	2.40544	2.57679	2.37641
8.00801	2.40492	2.37371	2.38394	2.40163	2.57961	2.37904
8.05806	2.39878	2.37501	2.38012	2.4188	2.57286	2.37487
8.10811	2.38428	2.37655	2.39179	2.42127	2.57464	2.37921
8.15816	2.37518	2.37625	2.38766	2.40531	2.57254	2.37886
8.20821	2.39624	2.37637	2.38738	2.41872	2.56695	2.38284
8.25826	2.38828	2.37255	2.37901	2.40931	2.57015	2.37856
8.30831	2.38571	2.37596	2.38374	2.42344	2.56353	2.37221
8.35836	2.39957	2.37405	2.38909	2.40785	2.56183	2.37605
8.40841	2.37533	2.37356	2.37797	2.41332	2.5613	2.37542
8.45846	2.38498	2.37215	2.38893	2.40293	2.55819	2.37396
8.50851	2.37754	2.37557	2.3901	2.41072	2.5588	2.38502
8.55856	2.3745	2.37623	2.37777	2.4184	2.55602	2.37374
8.60861	2.39391	2.37226	2.37726	2.39695	2.55492	2.37758
8.65866	2.40022	2.37324	2.37717	2.39904	2.54935	2.37094
8.70871	2.38417	2.37676	2.38349	2.39884	2.54872	2.3768
8.75876	2.3798	2.37256	2.39028	2.39618	2.55051	2.37013
8.80881	2.39956	2.37679	2.38178	2.41953	2.54841	2.37732
8.85886	2.39326	2.37373	2.3832	2.41431	2.54476	2.38118
8.90891	2.39892	2.3764	2.37831	2.42421	2.54227	2.37285
8.95896	2.40034	2.37338	2.38666	2.40776	2.54237	2.37877
9.00901	2.39985	2.37557	2.38481	2.4145	2.54045	2.38382
9.05906	2.4015	2.37224	2.38788	2.40219	2.53454	2.38499
9.10911	2.38336	2.37253	2.37832	2.41537	2.53547	2.38257
9.15916	2.39111	2.37629	2.39052	2.42742	2.53474	2.37137
9.20921	2.39585	2.37411	2.38354	2.41355	2.53266	2.37969
9.25926	2.38969	2.3748	2.37782	2.42988	2.52639	2.38129
9.30931	2.39189	2.37565	2.38263	2.39098	2.52567	2.36712
9.35936	2.38542	2.37679	2.3901	2.40848	2.52501	2.37915
9.40941	2.38586	2.37228	2.39153	2.40999	2.52352	2.38595
9.45946	2.39385	2.37258	2.37655	2.41819	2.52444	2.36887
9.50951	2.37154	2.37264	2.39133	2.41704	2.52287	2.37166
9.55956	2.39722	2.37599	2.39096	2.42892	2.51912	2.38561
9.60961	2.39201	2.37278	2.38599	2.39976	2.51809	2.37121
9.65966	2.38839	2.37461	2.38405	2.41085	2.51731	2.37329
9.70971	2.39244	2.37552	2.38333	2.39096	2.51235	2.38083
9.75976	2.37819	2.37693	2.38256	2.39845	2.50964	2.37158
9.80981	2.37572	2.37503	2.37864	2.40972	2.50984	2.37646
9.85986	2.38897	2.37343	2.39013	2.4075	2.51047	2.37767
9.90991	2.39712	2.37473	2.38398	2.39996	2.50443	2.37588
9.95996	2.39329	2.37468	2.38997	2.39322	2.50733	2.3772
10.01	2.37954	2.37647	2.38786	2.40107	2.5022	2.37117
10.0601	2.37701	2.37232	2.38489	2.42075	2.4996	2.36954
10.1101	2.39112	2.37689	2.3863	2.41219	2.50065	2.38629
10.1602	2.39035	2.3765	2.38052	2.39664	2.49776	2.37008
10.2102	2.39425	2.37666	2.38568	2.40574	2.49511	2.37422
10.2603	2.39599	2.37533	2.39007	2.42613	2.49346	2.38366
10.3103	2.37638	2.3756	2.39102	2.41527	2.49078	2.37042
10.3604	2.38884	2.37243	2.39143	2.38719	2.49286	2.37852
10.4104	2.38663	2.37264	2.37728	2.40793	2.48655	2.38504
10.4605	2.37012	2.37602	2.39135	2.41118	2.48662	2.38654
10.5105	2.37352	2.37619	2.38416	2.40057	2.48344	2.37689
10.5606	2.37783	2.37248	2.3773	2.39546	2.48661	2.37303
10.6106	2.37699	2.37574	2.37867	2.4074	2.47972	2.37148
10.6607	2.38016	2.37357	2.38095	2.41507	2.4792	2.38179
10.7107	2.37008	2.37315	2.37891	2.38855	2.4783	2.37035
10.7608	2.38414	2.37616	2.38797	2.40119	2.47991	2.37093
10.8108	2.38728	2.37407	2.39029	2.40419	2.47585	2.38198
10.8609	2.37061	2.37526	2.38983	2.41847	2.47258	2.376
10.9109	2.37652	2.37214	2.38696	2.40776	2.47162	2.373
10.961	2.39638	2.37566	2.38899	2.40935	2.4735	2.37394
11.011	2.39344	2.37695	2.37782	2.38592	2.46655	2.37875
11.0611	2.36746	2.37388	2.38457	2.40281	2.46596	2.3714
11.1111	2.39259	2.3746	2.37715	2.38838	2.46794	2.36855
11.1612	2.37395	2.37588	2.38923	2.40996	2.4628	2.36824
11.2112	2.37952	2.37277	2.38174	2.41355	2.46322	2.37826
11.2613	2.37049	2.37646	2.38947	2.38761	2.46037	2.38664
11.3113	2.37281	2.37351	2.38781	2.41124	2.46229	2.38725
11.3614	2.38951	2.37535	2.38161	2.40967	2.46044	2.37524
11.4114	2.3688	2.37425	2.37959	2.38351	2.45994	2.37926
11.4615	2.37812	2.37527	2.38165	2.41919	2.45465	2.37545
11.5115	2.38374	2.37537	2.38356	2.40307	2.45392	2.37856
11.5616	2.37186	2.37316	2.38467	2.38978	2.45383	2.37033
11.6116	2.38679	2.37467	2.38263	2.40428	2.45022	2.37413
11.6617	2.38361	2.37277	2.38824	2.40887	2.45189	2.3762
11.7117	2.37968	2.37648	2.37664	2.39171	2.44735	2.38436
11.7618	2.37292	2.37481	2.3822	2.39833	2.44354	2.37163
11.8118	2.37801	2.37618	2.3792	2.41205	2.44273	2.37661
11.8619	2.38868	2.37683	2.38216	2.41756	2.44246	2.38737
11.9119	2.36656	2.37593	2.3815	2.39622	2.43914	2.37383
11.962	2.38367	2.37472	2.37651	2.3959	2.44233	2.38353
12.012	2.36777	2.37631	2.38717	2.40678	2.4411	2.37507
12.0621	2.37779	2.37328	2.38697	2.41815	2.4346	2.37844
12.1121	2.39484	2.37665	2.38954	2.41655	2.43395	2.3822
12.1622	2.39051	2.3769	2.38319	2.39438	2.43175	2.38275
12.2122	2.36675	2.37653	2.38638	2.402	2.43316	2.37787
12.2623	2.38696	2.37213	2.38685	2.41134	2.43085	2.36964
12.3123	2.36854	2.37487	2.3819	2.4151	2.42728	2.37744
12.3624	2.37961	2.37405	2.38131	2.41598	2.42994	2.38608
12.4124	2.39107	2.37217	2.38725	2.39537	2.42824	2.38764
12.4625	2.36547	2.37657	2.37663	2.38682	2.42327	2.38096
12.5125	2.3895	2.3757	2.39125	2.38654	2.42469	2.38625
12.5626	2.38842	2.37224	2.38623	2.37849	2.4244	2.3766
12.6126	2.37068	2.37555	2.37837	2.41757	2.42318	2.38654
12.6627	2.39222	2.37337	2.39123	2.41489	2.41914	2.38738
12.7127	2.38532	2.37676	2.3837	2.40896	2.4205	2.38218
12.7628	2.39144	2.37268	2.39114	2.40954	2.41474	2.37765
12.8128	2.38615	2.37492	2.39178	2.39968	2.4137	2.37473
12.8629	2.37929	2.37426	2.38076	2.40592	2.41681	2.38969
12.9129	2.38972	2.37399	2.38483	2.37982	2.41412	2.38256
12.963	2.36743	2.37634	2.37641	2.37964	2.41511	2.38495
13.013	2.36546	2.37306	2.37872	2.40128	2.40981	2.38751
13.0631	2.37475	2.37465	2.38184	2.38675	2.41269	2.37923
13.1131	2.37927	2.37667	2.38858	2.3768	2.40712	2.37551
13.1632	2.37141	2.3752	2.38133	2.40723	2.40946	2.37955
13.2132	2.38128	2.3721	2.38507	2.39346	2.40539	2.37072
13.2633	2.38506	2.37387	2.38229	2.41588	2.40565	2.37475
13.3133	2.38966	2.3763	2.38821	2.37897	2.40486	2.38104
13.3634	2.39148	2.37387	2.39197	2.38099	2.40445	2.37827
13.4134	2.37771	2.37566	2.38336	2.41461	2.40592	2.38544
13.4635	2.37656	2.37563	2.3774	2.41082	2.40596	2.38703
13.5135	2.37776	2.37307	2.37782	2.38521	2.40679	2.38164
13.5636	2.37384	2.37654	2.38159	2.39609	2.40467	2.38181
13.6136	2.37794	2.37278	2.38089	2.37847	2.40403	2.38252
13.6637	2.39346	2.37607	2.39088	2.40061	2.40213	2.38192
13.7137	2.37838	2.37397	2.38429	2.3997	2.40136	2.38021
13.7638	2.37938	2.37576	2.38548	2.40209	2.40144	2.37753
13.8138	2.36513	2.37361	2.37704	2.40836	2.40326	2.387
13.8639	2.37024	2.37637	2.38048	2.40539	2.40008	2.38678
13.9139	2.39141	2.37619	2.38874	2.3767	2.40261	2.37652
13.964	2.37613	2.37257	2.38482	2.37766	2.40167	2.37517
14.014	2.3675	2.37532	2.39125	2.39597	2.40127	2.376
14.0641	2.37492	2.37265	2.38481	2.38701	2.40107	2.37531
14.1141	2.36977	2.37395	2.38282	2.38377	2.39747	2.38217
14.1642	2.37188	2.37465	2.39164	2.37476	2.39537	2.38167
14.2142	2.38363	2.37466	2.3858	2.38056	2.39616	2.3773
14.2643	2.39366	2.37576	2.39127	2.41165	2.39469	2.38794
14.3143	2.392	2.3756	2.38839	2.38702	2.39775	2.37291
14.3644	2.36598	2.37643	2.37798	2.39328	2.39899	2.37939
14.4144	2.39145	2.37421	2.38077	2.38805	2.39686	2.38943
14.4645	2.37004	2.37389	2.37961	2.39957	2.39503	2.38898
14.5145	2.39411	2.3766	2.38285	2.39162	2.3936	2.37605
14.5646	2.37412	2.37236	2.38424	2.40858	2.39388	2.37629
14.6146	2.37114	2.37467	2.38967	2.38314	2.39561	2.39032
14.6647	2.39261	2.37346	2.38868	2.39985	2.39399	2.38472
14.7147	2.38862	2.3766	2.38555	2.39375	2.39564	2.37738
14.7648	2.39202	2.37496	2.38451	2.37425	2.39236	2.37418
14.8148	2.38583	2.37419	2.381	2.39941	2.39063	2.38605
14.8649	2.39064	2.37626	2.38725	2.3841	2.39474	2.38347
14.9149	2.39021	2.37552	2.38626	2.37626	2.392	2.37455
14.965	2.37497	2.3748	2.38863	2.39064	2.39069	2.37535
15.015	2.36833	2.37236	2.3901	2.39911	2.3925	2.38655
15.0651	2.3884	2.37196	2.37663	2.40291	2.39206	2.37273
15.1151	2.38465	2.37227	2.38606	2.4047	2.3941	2.37755
15.1652	2.37715	2.37412	2.37938	2.38861	2.38847	2.39152
15.2152	2.39262	2.37278	2.39005	2.39155	2.39216	2.37283
15.2653	2.39273	2.37221	2.39106	2.39664	2.39303	2.38831
15.3153	2.36515	2.37348	2.38977	2.40023	2.38858	2.38814
15.3654	2.37246	2.37297	2.37683	2.38757	2.39259	2.37446
15.4154	2.3662	2.37351	2.38465	2.3852	2.39194	2.38686
15.4655	2.38897	2.37459	2.38203	2.3837	2.39083	2.37356
15.5155	2.37604	2.37666	2.37733	2.38923	2.3906	2.37393
15.5656	2.38158	2.37295	2.38018	2.39719	2.38972	2.38853
15.6156	2.37444	2.37381	2.37716	2.39637	2.38726	2.38831
15.6657	2.39326	2.37676	2.37991	2.38418	2.38993	2.3926
15.7157	2.38222	2.37411	2.39118	2.3939	2.38837	2.39182
15.7658	2.38414	2.37672	2.38912	2.40409	2.38865	2.38763
15.8158	2.39	2.37429	2.37682	2.37724	2.38952	2.39219
15.8659	2.3767	2.37673	2.3917	2.38188	2.39112	2.37568
15.9159	2.36629	2.37448	2.39109	2.37175	2.38648	2.38651
15.966	2.39022	2.37244	2.37694	2.40182	2.39165	2.3808
16.016	2.38491	2.37347	2.38148	2.40157	2.39085	2.38404
16.0661	2.38931	2.37542	2.38767	2.38546	2.38832	2.39206
16.1161	2.38435	2.37384	2.37671	2.38233	2.39062	2.39125
16.1662	2.38509	2.37638	2.3801	2.40912	2.38736	2.37792
16.2162	2.39091	2.37211	2.38111	2.39139	2.38863	2.37524
16.2663	2.38166	2.37365	2.38955	2.36984	2.39004	2.37785
16.3163	2.37379	2.37457	2.38456	2.40353	2.38778	2.38722
16.3664	2.39387	2.37552	2.37806	2.39283	2.38706	2.38231
16.4164	2.37024	2.3754	2.37844	2.40344	2.38701	2.38342
16.4665	2.3726	2.37363	2.38268	2.39998	2.38889	2.38818
16.5165	2.389	2.37624	2.37876	2.373	2.38802	2.38017
16.5666	2.3871	2.37268	2.39132	2.38449	2.38801	2.39061
16.6166	2.37001	2.37616	2.37829	2.40767	2.39117	2.39033
16.6667	2.38693	2.37299	2.37985	2.38896	2.39001	2.38006
16.7167	2.38246	2.37377	2.37664	2.3842	2.3865	2.39033
16.7668	2.3929	2.37171	2.39046	2.39059	2.39089	2.37463
16.8168	2.37908	2.37441	2.38774	2.40731	2.38551	2.39091
16.8669	2.37832	2.3734	2.37947	2.38612	2.38527	2.384
16.9169	2.38152	2.3749	2.38166	2.40269	2.38635	2.37633
16.967	2.39333	2.37632	2.38575	2.37376	2.38683	2.38591
17.017	2.37441	2.3746	2.38601	2.37179	2.38723	2.37742
17.0671	2.37176	2.37295	2.37726	2.3818	2.3901	2.39283
17.1171	2.38163	2.37614	2.37904	2.37072	2.39061	2.38903
17.1672	2.38628	2.37172	2.37899	2.38951	2.38531	2.37747
17.2172	2.36638	2.37277	2.38991	2.40627	2.38736	2.37876
17.2673	2.37516	2.3752	2.38548	2.37882	2.39055	2.3845
17.3173	2.36652	2.37211	2.37944	2.37071	2.38617	2.38055
17.3674	2.37344	2.37519	2.38702	2.37326	2.38509	2.38802
17.4174	2.37749	2.37279	2.3778	2.37388	2.38481	2.37686
17.4675	2.36872	2.37365	2.37628	2.38882	2.38606	2.39027
17.5175	2.36568	2.37303	2.3852	2.38597	2.38875	2.38082
17.5676	2.37722	2.37233	2.38191	2.37775	2.38546	2.37821
17.6176	2.37243	2.37311	2.38312	2.39405	2.38887	2.38017
17.6677	2.36984	2.37472	2.3806	2.37198	2.38692	2.3945
17.7177	2.37916	2.37166	2.3843	2.377	2.38675	2.37923
17.7678	2.36444	2.37466	2.38042	2.39043	2.39032	2.3933
17.8178	2.38875	2.37253	2.3763	2.38084	2.38504	2.37848
17.8679	2.36986	2.3735	2.39101	2.38764	2.38602	2.38473
17.9179	2.37664	2.37384	2.38412	2.38007	2.38693	2.3941
17.968	2.38583	2.37549	2.37975	2.36754	2.38864	2.37812
18.018	2.37963	2.3726	2.39037	2.3826	2.38888	2.39116
18.0681	2.3719	2.37339	2.37814	2.38666	2.38458	2.38879
18.1181	2.38685	2.37601	2.38472	2.37159	2.38901	2.39018
18.1682	2.39245	2.37208	2.37894	2.39087	2.3862	2.37913
18.2182	2.36734	2.37168	2.39166	2.40483	2.38675	2.38303
18.2683	2.36455	2.37489	2.39133	2.36981	2.38476	2.38988
18.3183	2.37646	2.37292	2.38408	2.37851	2.3863	2.38403
18.3684	2.36573	2.3764	2.37889	2.38728	2.38495	2.38073
18.4184	2.36756	2.37233	2.38758	2.38395	2.38597	2.39351
18.4685	2.36656	2.37417	2.38832	2.40359	2.38979	2.38981
18.5185	2.37076	2.37434	2.38389	2.39478	2.3887	2.38956
18.5686	2.37011	2.37387	2.38959	2.3954	2.38898	2.37663
18.6186	2.38206	2.37368	2.3896	2.3914	2.38471	2.38899
18.6687	2.3756	2.37212	2.38534	2.36719	2.38521	2.37723
18.7187	2.38556	2.37264	2.38874	2.39139	2.38752	2.39091
18.7688	2.39259	2.37494	2.38382	2.37842	2.38399	2.39589
18.8188	2.38626	2.3763	2.38865	2.36967	2.38553	2.3903
18.8689	2.36611	2.37408	2.39055	2.36881	2.38783	2.3912
18.9189	2.38978	2.37451	2.39151	2.40161	2.38504	2.38793
18.969	2.37462	2.37469	2.37831	2.37559	2.38792	2.39537
19.019	2.38764	2.37603	2.38623	2.38523	2.38442	2.37834
19.0691	2.38732	2.37309	2.3882	2.38091	2.38643	2.39479
19.1191	2.37366	2.37359	2.37926	2.37588	2.38448	2.38633
19.1692	2.39222	2.37187	2.38331	2.37582	2.38681	2.38324
19.2192	2.38857	2.37162	2.38088	2.39323	2.3852	2.39379
19.2693	2.38258	2.37393	2.38319	2.36747	2.38459	2.37719
19.3193	2.37257	2.37455	2.38709	2.39671	2.38613	2.381
19.3694	2.38221	2.37539	2.38026	2.37681	2.38693	2.38645
19.4194	2.39335	2.37381	2.39016	2.39866	2.38535	2.39477
19.4695	2.37401	2.37029	2.38479	2.38442	2.38793	2.39131
19.5195	2.37087	2.37241	2.39081	2.37434	2.38553	2.39428
19.5696	2.36369	2.36789	2.38366	2.37378	2.38373	2.38506
19.6196	2.39095	2.36568	2.38218	2.37749	2.38588	2.37886
19.6697	2.3825	2.36343	2.38731	2.4047	2.38534	2.3776
19.7197	2.38725	2.36139	2.38832	2.37241	2.38552	2.38733
19.7698	2.38612	2.35979	2.39075	2.39883	2.38367	2.3871
19.8198	2.38216	2.35842	2.37721	2.39854	2.38781	2.39288
19.8699	2.36915	2.35576	2.38875	2.38588	2.38377	2.3935
19.9199	2.38895	2.35307	2.3789	2.39131	2.38502	2.39182
19.97	2.38512	2.35371	2.38954	2.37946	2.38573	2.39267
20.02	2.38319	2.34963	2.37828	2.37735	2.3874	2.38394
20.0701	2.38202	2.35163	2.38408	2.39703	2.38455	2.38908
20.1201	2.38984	2.35174	2.38964	2.36869	2.38794	2.39348
20.1702	2.3874	2.34934	2.38547	2.37307	2.38769	2.38065
20.2202	2.38535	2.3492	2.38062	2.38239	2.38514	2.38936
20.2703	2.37589	2.3493	2.38201	2.37997	2.38445	2.39642
20.3203	2.39354	2.35175	2.38476	2.39546	2.38729	2.38623
20.3704	2.38232	2.35016	2.39122	2.38342	2.38545	2.38277
20.4204	2.37419	2.34836	2.38074	2.3963	2.38865	2.39627
20.4705	2.36908	2.34902	2.38645	2.3654	2.38688	2.38119
20.5205	2.37322	2.34909	2.37681	2.40434	2.38355	2.3975
20.5706	2.37125	2.35033	2.38833	2.37568	2.38759	2.39213
20.6206	2.39181	2.35073	2.37921	2.39505	2.38706	2.38831
20.6707	2.39036	2.35204	2.38436	2.36572	2.38349	2.38337
20.7207	2.39321	2.35035	2.38568	2.39911	2.38406	2.3803
20.7708	2.39214	2.35367	2.38004	2.39399	2.38839	2.38047
20.8208	2.38979	2.35236	2.38398	2.36863	2.38399	2.39278
20.8709	2.36842	2.3543	2.39094	2.3989	2.38298	2.38472
20.9209	2.36795	2.3537	2.38201	2.39708	2.38597	2.38534
20.971	2.38304	2.35589	2.37723	2.36436	2.38271	2.38613
21.021	2.38724	2.35386	2.38591	2.3906	2.38612	2.39465
21.0711	2.3657	2.35415	2.379	2.38947	2.38531	2.39038
21.1211	2.37086	2.35455	2.38631	2.37258	2.38769	2.38145
21.1712	2.36384	2.35933	2.38192	2.38154	2.38614	2.37986
21.2212	2.37049	2.35985	2.38727	2.40145	2.38287	2.38298
21.2713	2.37116	2.3602	2.37709	2.3824	2.38665	2.37991
21.3213	2.39087	2.35846	2.38144	2.3685	2.38327	2.38168
21.3714	2.37453	2.35784	2.38602	2.39127	2.38813	2.38183
21.4214	2.36464	2.35934	2.39194	2.40293	2.38268	2.38412
21.4715	2.38301	2.36181	2.38348	2.38146	2.38666	2.39079
21.5215	2.38798	2.36324	2.38026	2.37355	2.38699	2.39352
21.5716	2.36599	2.36367	2.37681	2.39951	2.38658	2.38852
21.6216	2.36382	2.36486	2.38525	2.40211	2.38472	2.39199
21.6717	2.37444	2.36138	2.37694	2.37965	2.38768	2.38448
21.7217	2.37584	2.36185	2.39121	2.3945	2.38512	2.38418
21.7718	2.37594	2.36282	2.38347	2.36796	2.38597	2.38603
21.8218	2.37735	2.36374	2.39005	2.37289	2.38303	2.38452
21.8719	2.37742	2.36668	2.39081	2.36802	2.38723	2.38665
21.9219	2.37988	2.36474	2.38666	2.36476	2.38488	2.38743
21.972	2.37941	2.36717	2.38118	2.38457	2.3877	2.38306
22.022	2.37866	2.3656	2.38793	2.37422	2.38677	2.39682
22.0721	2.38685	2.36813	2.38391	2.36522	2.38341	2.39489
22.1221	2.37211	2.36805	2.38509	2.39383	2.38294	2.39753
22.1722	2.37992	2.37066	2.38299	2.3855	2.38275	2.3951
22.2222	2.38064	2.36673	2.38764	2.39909	2.3834	2.38324
22.2723	2.36951	2.36897	2.38684	2.38626	2.38335	2.3906
22.3223	2.38004	2.36835	2.3791	2.40253	2.38333	2.38937
22.3724	2.3698	2.3683	2.374	2.39387	2.38466	2.39416
22.4224	2.37985	2.37277	2.37559	2.40173	2.38381	2.39613
22.4725	2.36546	2.37071	2.36996	2.39329	2.38683	2.38595
22.5225	2.38917	2.37159	2.36889	2.37427	2.38542	2.39495
22.5726	2.36961	2.36953	2.38082	2.36721	2.3871	2.39283
22.6226	2.37051	2.37224	2.37101	2.39113	2.38626	2.39257
22.6727	2.37476	2.3715	2.37896	2.3961	2.38604	2.38338
22.7227	2.37195	2.37265	2.3782	2.3697	2.38693	2.38137
22.7728	2.38584	2.36986	2.36783	2.3762	2.38258	2.38457
22.8228	2.37289	2.36994	2.37155	2.38312	2.38253	2.38121
22.8729	2.36653	2.37202	2.37642	2.39176	2.38448	2.38638
22.9229	2.38749	2.37387	2.37197	2.38745	2.38345	2.39798
22.973	2.37086	2.3733	2.36455	2.36576	2.38571	2.38323
23.023	2.37841	2.37259	2.37584	2.40242	2.38305	2.38435
23.0731	2.36448	2.37088	2.36805	2.38654	2.38289	2.39322
23.1231	2.382	2.3731	2.37202	2.38652	2.38527	2.38161
23.1732	2.37489	2.37018	2.37095	2.38662	2.38527	2.39562
23.2232	2.37251	2.37359	2.36604	2.38755	2.38754	2.39402
23.2733	2.37321	2.37214	2.36332	2.36894	2.38748	2.39493
23.3233	2.39119	2.37263	2.36048	2.36488	2.38586	2.39671
23.3734	2.37728	2.37465	2.36802	2.38003	2.38647	2.39644
23.4234	2.36323	2.37387	2.37043	2.37438	2.38367	2.37903
23.4735	2.38499	2.37497	2.36221	2.39103	2.38233	2.3898
23.5235	2.3752	2.37398	2.35666	2.40285	2.38613	2.39417
23.5736	2.36389	2.37242	2.36186	2.37329	2.38529	2.38005
23.6236	2.38233	2.37254	2.35683	2.39405	2.38733	2.38314
23.6737	2.37637	2.37285	2.35883	2.39005	2.38601	2.38719
23.7237	2.38093	2.3715	2.35566	2.38482	2.38716	2.38714
23.7738	2.38171	2.37256	2.36479	2.39938	2.38219	2.39533
23.8238	2.37678	2.37112	2.35972	2.39002	2.3856	2.3826
23.8739	2.36462	2.37305	2.35972	2.38506	2.383	2.37935
23.9239	2.38473	2.37249	2.36366	2.36688	2.38487	2.38118
23.974	2.38534	2.37077	2.35425	2.36441	2.38404	2.38115
24.024	2.37527	2.37235	2.36746	2.40168	2.38462	2.37714
24.0741	2.36466	2.37106	2.36405	2.39256	2.38668	2.38845
24.1241	2.39155	2.37365	2.36226	2.39888	2.38366	2.38502
24.1742	2.38942	2.37175	2.36143	2.39905	2.38167	2.38764
24.2242	2.38792	2.37357	2.35618	2.395	2.38572	2.38321
24.2743	2.37654	2.37235	2.3668	2.38462	2.38333	2.37841
24.3243	2.38961	2.37446	2.36097	2.3769	2.38401	2.38261
24.3744	2.38868	2.37467	2.35957	2.37442	2.38281	2.38996
24.4244	2.38249	2.37139	2.36541	2.38215	2.3847	2.38584
24.4745	2.37825	2.37298	2.36431	2.3635	2.38611	2.38002
24.5245	2.36532	2.37159	2.36916	2.38014	2.38482	2.3872
24.5746	2.3739	2.37139	2.36296	2.39185	2.38395	2.38694
24.6246	2.36996	2.37349	2.35615	2.37954	2.38648	2.37695
24.6747	2.38882	2.37188	2.35593	2.38729	2.38301	2.3736
24.7247	2.38204	2.37462	2.35676	2.38673	2.38104	2.37302
24.7748	2.38494	2.37121	2.35529	2.40222	2.38117	2.3706
24.8248	2.36768	2.37193	2.36045	2.3741	2.38564	2.36935
24.8749	2.39147	2.37533	2.36629	2.36476	2.38667	2.37102
24.9249	2.37498	2.37527	2.36113	2.39786	2.38527	2.36865
24.975	2.3813	2.37217	2.35571	2.39854	2.38247	2.38185
25.025	2.38691	2.37362	2.35547	2.37789	2.38506	2.37112
25.0751	2.38354	2.37389	2.36614	2.36895	2.38135	2.37423
25.1251	2.36294	2.37222	2.36794	2.36975	2.38622	2.36263
25.1752	2.37801	2.37584	2.35725	2.36948	2.38542	2.36754
25.2252	2.39249	2.37272	2.36187	2.38676	2.38161	2.36101
25.2753	2.36312	2.37609	2.36468	2.397	2.3832	2.36495
25.3253	2.36413	2.37478	2.362	2.36469	2.38638	2.36798
25.3754	2.36599	2.37448	2.36805	2.38652	2.38177	2.37207
25.4254	2.38098	2.37417	2.37054	2.37281	2.38226	2.37248
25.4755	2.36426	2.37535	2.36874	2.37163	2.38092	2.35632
25.5255	2.37552	2.37265	2.37311	2.39201	2.38147	2.36378
25.5756	2.37353	2.3721	2.36876	2.37018	2.38104	2.35948
25.6256	2.38378	2.37331	2.36802	2.36712	2.3848	2.35691
25.6757	2.37373	2.37207	2.37503	2.38096	2.38093	2.36501
25.7257	2.37257	2.37351	2.36038	2.37057	2.38364	2.3687
25.7758	2.38314	2.37653	2.3612	2.37769	2.38514	2.3555
25.8258	2.38031	2.37474	2.37556	2.37014	2.38088	2.35768
25.8759	2.37002	2.37457	2.36701	2.39825	2.3844	2.36268
25.9259	2.37404	2.37397	2.37183	2.37131	2.38303	2.35975
25.976	2.36893	2.37398	2.36771	2.38447	2.38276	2.35048
26.026	2.37054	2.37382	2.37749	2.36935	2.384	2.35702
26.0761	2.38819	2.3763	2.37533	2.38066	2.38634	2.34949
26.1261	2.37557	2.37392	2.36622	2.39562	2.38111	2.34568
26.1762	2.38246	2.37527	2.3693	2.3816	2.38151	2.35757
26.2262	2.37868	2.37208	2.36892	2.39787	2.38563	2.35454
26.2763	2.39084	2.37282	2.37603	2.38893	2.38064	2.3514
26.3263	2.37272	2.37243	2.36424	2.38458	2.38076	2.3544
26.3764	2.37354	2.37261	2.37684	2.38339	2.38376	2.34873
26.4264	2.3851	2.37296	2.365	2.37965	2.38045	2.34284
26.4765	2.38861	2.37437	2.36512	2.39511	2.38083	2.35787
26.5265	2.36335	2.37293	2.37235	2.38829	2.38258	2.33872
26.5766	2.38816	2.3747	2.37896	2.36997	2.38339	2.34928
26.6266	2.3869	2.3755	2.37867	2.4025	2.38145	2.3573
26.6767	2.37894	2.3765	2.38129	2.38211	2.38245	2.34034
26.7267	2.37566	2.37597	2.36989	2.38293	2.3856	2.34673
26.7768	2.38071	2.37713	2.38084	2.39312	2.38227	2.34448
26.8268	2.37268	2.37334	2.37149	2.38952	2.38333	2.35477
26.8769	2.38596	2.37313	2.36872	2.39154	2.38115	2.34558
26.9269	2.36551	2.3769	2.38363	2.3714	2.38209	2.34959
26.977	2.37616	2.37681	2.36954	2.37782	2.38513	2.34264
27.027	2.38545	2.37423	2.37253	2.37633	2.38579	2.34223
27.0771	2.38136	2.37306	2.36974	2.39615	2.38321	2.35388
27.1271	2.36262	2.37311	2.37161	2.40147	2.38529	2.3496
27.1772	2.36308	2.37246	2.3808	2.37374	2.38445	2.3517
27.2272	2.37626	2.37649	2.37072	2.40146	2.38077	2.34492
27.2773	2.36919	2.3766	2.38425	2.38651	2.37994	2.34658
27.3273	2.37368	2.37708	2.37548	2.36989	2.38464	2.34991
27.3774	2.37577	2.37428	2.37806	2.38093	2.38296	2.3488
27.4274	2.36434	2.37484	2.38209	2.36736	2.38125	2.34061
27.4775	2.37343	2.37581	2.38672	2.39038	2.38406	2.34182
27.5275	2.37381	2.37598	2.37698	2.3927	2.38373	2.34565
27.5776	2.37153	2.37752	2.38809	2.38154	2.38502	2.35545
27.6276	2.39003	2.37573	2.38542	2.38967	2.38188	2.3495
27.6777	2.37679	2.37733	2.37464	2.39105	2.38176	2.35049
27.7277	2.36788	2.37736	2.37643	2.37083	2.38152	2.35606
27.7778	2.37137	2.37773	2.37692	2.36792	2.37982	2.35752
27.8278	2.38732	2.37411	2.37576	2.38152	2.3814	2.3463
27.8779	2.38098	2.37752	2.38902	2.40226	2.38485	2.35367
27.9279	2.38233	2.37338	2.37552	2.3975	2.38059	2.34772
27.978	2.3809	2.37719	2.38958	2.36381	2.38299	2.35271
28.028	2.37025	2.37342	2.37725	2.40019	2.38002	2.3416
28.0781	2.38857	2.37739	2.38122	2.39795	2.38471	2.35391
28.1281	2.36255	2.3761	2.37953	2.37071	2.3854	2.34641
28.1782	2.37334	2.37595	2.38504	2.40149	2.38141	2.34594
28.2282	2.38013	2.37531	2.38549	2.37238	2.38099	2.34699
28.2783	2.39011	2.37556	2.38139	2.38726	2.38518	2.36176
28.3283	2.37609	2.37574	2.38915	2.38292	2.38461	2.35868
28.3784	2.37507	2.37649	2.37721	2.38196	2.38422	2.35769
28.4284	2.38198	2.37588	2.38148	2.37202	2.38257	2.36384
28.4785	2.38525	2.37411	2.39232	2.36469	2.383	2.35866
28.5285	2.3737	2.37499	2.39101	2.36887	2.38301	2.34958
28.5786	2.37593	2.3763	2.37814	2.38871	2.382	2.35643
28.6286	2.38161	2.37574	2.3934	2.39035	2.38446	2.35627
28.6787	2.38434	2.37383	2.38448	2.39642	2.38037	2.35692
28.7287	2.38129	2.37736	2.38651	2.37287	2.38008	2.3672
28.7788	2.38575	2.37743	2.39011	2.36297	2.38255	2.36083
28.8288	2.36329	2.37488	2.38739	2.38438	2.38271	2.35289
28.8789	2.36527	2.37408	2.39439	2.37001	2.38036	2.36974
28.9289	2.36349	2.37759	2.38732	2.39885	2.38026	2.36326
28.979	2.36704	2.37492	2.38913	2.37303	2.37971	2.36743
29.029	2.38727	2.3747	2.38434	2.37117	2.38192	2.36438
29.0791	2.37899	2.37768	2.39475	2.38273	2.38225	2.36733
29.1291	2.36736	2.37741	2.39327	2.37223	2.37933	2.3708
29.1792	2.39035	2.37474	2.38085	2.36263	2.38085	2.3594
29.2292	2.37844	2.37794	2.38911	2.40103	2.38132	2.36081
29.2793	2.38708	2.3741	2.39314	2.39791	2.37933	2.36847
29.3293	2.37168	2.37778	2.38864	2.40031	2.38344	2.36077
29.3794	2.36913	2.37764	2.39145	2.39572	2.38432	2.37144
29.4294	2.3832	2.37581	2.39107	2.37716	2.38173	2.37362
29.4795	2.37772	2.3742	2.38093	2.3655	2.38406	2.36263
29.5295	2.3707	2.374	2.38881	2.39121	2.38512	2.36901
29.5796	2.36294	2.37448	2.39272	2.38919	2.38176	2.36566
29.6296	2.36669	2.37727	2.38316	2.37929	2.38492	2.36784
29.6797	2.38561	2.37609	2.38517	2.3676	2.38174	2.37671
29.7297	2.37764	2.37621	2.38034	2.37414	2.38036	2.37906
29.7798	2.37458	2.37829	2.38831	2.38906	2.38032	2.3717
29.8298	2.36532	2.37479	2.38186	2.38199	2.38362	2.37735
29.8799	2.38099	2.37442	2.38999	2.39121	2.38474	2.36962
29.9299	2.36584	2.37597	2.38362	2.38774	2.38422	2.37193
29.98	2.37945	2.37489	2.37862	2.36452	2.38148	2.3688
30.03	2.36756	2.37498	2.37541	2.40158	2.38474	2.37185
30.0801	2.37686	2.3752	2.37237	2.36903	2.38183	2.38517
30.1301	2.37207	2.37454	2.37955	2.38019	2.38324	2.37129
30.1802	2.3682	2.37475	2.37342	2.38419	2.38193	2.37267
30.2302	2.36514	2.37575	2.37753	2.388	2.38117	2.38021
30.2803	2.36658	2.37884	2.36775	2.39423	2.38264	2.37249
30.3303	2.38816	2.37823	2.38046	2.39278	2.38286	2.37641
30.3804	2.38368	2.37762	2.36788	2.37358	2.38021	2.39331
30.4304	2.36205	2.37692	2.37555	2.36892	2.38227	2.38525
30.4805	2.38625	2.37519	2.36487	2.39538	2.38464	2.39337
30.5305	2.36929	2.37523	2.36955	2.38787	2.38419	2.3952
30.5806	2.38849	2.37413	2.37277	2.386	2.3847	2.37884
30.6306	2.38708	2.37814	2.3684	2.38077	2.38265	2.37714
30.6807	2.37256	2.37764	2.36902	2.38612	2.38128	2.37794
30.7307	2.37134	2.37797	2.3732	2.37678	2.38149	2.39773
30.7808	2.3665	2.3756	2.36082	2.39629	2.37886	2.38607
30.8308	2.37352	2.37813	2.36607	2.38084	2.38081	2.38833
30.8809	2.37102	2.3767	2.36707	2.38006	2.38341	2.38863
30.9309	2.38648	2.37477	2.36793	2.37367	2.38265	2.38464
30.981	2.37023	2.37858	2.36423	2.38378	2.38145	2.39047
31.031	2.38737	2.37525	2.36826	2.38462	2.38439	2.39538
31.0811	2.36767	2.3757	2.35212	2.36734	2.38461	2.39096
31.1311	2.37245	2.37571	2.35272	2.39041	2.38168	2.39083
31.1812	2.37217	2.37865	2.35997	2.36956	2.38136	2.38752
31.2312	2.37935	2.3751	2.35579	2.37273	2.38348	2.40054
31.2813	2.37546	2.37793	2.35969	2.38948	2.37941	2.40252
31.3313	2.36292	2.37836	2.35163	2.36915	2.38364	2.3904
31.3814	2.37315	2.37806	2.35869	2.37839	2.38314	2.40382
31.4314	2.37814	2.37833	2.36311	2.36981	2.38217	2.40249
31.4815	2.36378	2.37788	2.35123	2.36704	2.38045	2.40145
31.5315	2.36812	2.3783	2.35496	2.39404	2.38213	2.39815
31.5816	2.38487	2.37626	2.35057	2.37461	2.38206	2.40219
31.6316	2.38061	2.379	2.35207	2.38069	2.37983	2.38664
31.6817	2.38595	2.37723	2.35896	2.36414	2.37892	2.39769
31.7317	2.36233	2.37877	2.36399	2.36473	2.37995	2.40585
31.7818	2.36202	2.37929	2.36099	2.37413	2.38449	2.39124
31.8318	2.37362	2.37855	2.34928	2.37401	2.38338	2.38831
31.8819	2.36794	2.37663	2.35647	2.37494	2.37879	2.39108
31.9319	2.37928	2.37758	2.35808	2.38757	2.38177	2.3927
31.982	2.38631	2.37719	2.35503	2.37821	2.3801	2.39735
32.032	2.38409	2.37764	2.34969	2.39467	2.38155	2.39199
32.0821	2.38948	2.37549	2.36007	2.39635	2.38198	2.40004
32.1321	2.37734	2.37722	2.36018	2.38336	2.37874	2.39432
32.1822	2.37775	2.37714	2.35543	2.37488	2.38371	2.4022
32.2322	2.3816	2.3789	2.35637	2.38303	2.38135	2.38986
32.2823	2.38771	2.37755	2.35798	2.37137	2.3796	2.40084
32.3323	2.367	2.37559	2.35032	2.37606	2.38431	2.40042
32.3824	2.38252	2.37537	2.35324	2.39531	2.38383	2.38843
32.4324	2.3672	2.37803	2.3564	2.39592	2.38217	2.39738
32.4825	2.36752	2.37582	2.35191	2.36427	2.3806	2.3953
32.5325	2.38464	2.377	2.36548	2.39909	2.38395	2.39702
32.5826	2.3774	2.37852	2.36329	2.3619	2.38375	2.3956
32.6326	2.36164	2.37814	2.36463	2.36445	2.37866	2.39965
32.6827	2.39015	2.37632	2.36379	2.39142	2.37887	2.39426
32.7327	2.38779	2.37871	2.3562	2.37617	2.37976	2.39558
32.7828	2.38763	2.37664	2.35598	2.36962	2.38032	2.38403
32.8328	2.37627	2.37533	2.35042	2.39469	2.38343	2.39225
32.8829	2.37738	2.37853	2.36247	2.39555	2.37838	2.39446
32.9329	2.3624	2.37849	2.35578	2.39213	2.37983	2.37876
32.983	2.38393	2.37533	2.35338	2.37513	2.3826	2.38142
33.033	2.38416	2.37863	2.36131	2.39991	2.37879	2.39182
33.0831	2.37891	2.37538	2.35374	2.3742	2.38342	2.38302
33.1331	2.37249	2.37944	2.35221	2.38375	2.37924	2.37004
33.1832	2.37614	2.37944	2.36558	2.37003	2.38094	2.3877
33.2332	2.37718	2.37786	2.36426	2.38465	2.37992	2.36848
33.2833	2.37482	2.37926	2.36446	2.37383	2.38149	2.3856
33.3333	2.36562	2.37568	2.35275	2.38935	2.38402	2.37338
33.3834	2.38092	2.37608	2.35449	2.36401	2.37908	2.38091
33.4334	2.38157	2.37532	2.36442	2.36477	2.38338	2.38046
33.4835	2.38381	2.37855	2.3639	2.36851	2.38109	2.37116
33.5335	2.37048	2.37657	2.35551	2.36882	2.3817	2.36216
33.5836	2.38543	2.37886	2.35615	2.36736	2.37816	2.369
33.6336	2.37028	2.37781	2.35735	2.37199	2.38104	2.37055
33.6837	2.3695	2.37679	2.35805	2.3684	2.38251	2.36896
33.7337	2.36938	2.37977	2.35251	2.36249	2.38133	2.36729
33.7838	2.38416	2.37933	2.36671	2.36391	2.38402	2.36802
33.8338	2.3708	2.37782	2.3643	2.36196	2.3811	2.36127
33.8839	2.37194	2.37583	2.36219	2.38558	2.37838	2.35316
33.9339	2.38148	2.37569	2.36746	2.37188	2.37873	2.35305
33.984	2.36222	2.37861	2.35405	2.37982	2.38089	2.37006
34.034	2.3657	2.37881	2.36032	2.36806	2.37904	2.35446
34.0841	2.37383	2.38018	2.36068	2.39346	2.38077	2.34908
34.1341	2.36756	2.3801	2.35439	2.36178	2.38173	2.36201
34.1842	2.38397	2.37732	2.36269	2.38153	2.37871	2.35339
34.2342	2.38045	2.37626	2.35902	2.3977	2.3785	2.36068
34.2843	2.38633	2.37728	2.36368	2.39091	2.37811	2.36025
34.3343	2.36737	2.37978	2.36385	2.39216	2.37851	2.34432
34.3844	2.37427	2.37834	2.35767	2.37559	2.38046	2.35905
34.4344	2.38308	2.37852	2.36627	2.39949	2.38062	2.36053
34.4845	2.36424	2.3802	2.36541	2.37515	2.38309	2.36069
34.5345	2.37443	2.37661	2.36899	2.39589	2.37939	2.3597
34.5846	2.3758	2.37701	2.36312	2.39033	2.383	2.35812
34.6346	2.3819	2.37687	2.35929	2.37782	2.38018	2.35661
34.6847	2.38898	2.38004	2.35598	2.38149	2.37803	2.35765
34.7347	2.3657	2.37951	2.3693	2.37435	2.38238	2.35041
34.7848	2.36262	2.38037	2.36512	2.36549	2.37888	2.35635
34.8348	2.37929	2.37636	2.36621	2.39237	2.37801	2.34268
34.8849	2.3683	2.37953	2.35691	2.3799	2.38139	2.35399
34.9349	2.37775	2.37734	2.35805	2.36662	2.38266	2.34655
34.985	2.38135	2.37834	2.36881	2.38033	2.38195	2.35074
35.035	2.37498	2.37699	2.36621	2.39714	2.37964	2.35804
35.0851	2.38072	2.37915	2.3686	2.37844	2.38105	2.34104
35.1351	2.38521	2.37722	2.35902	2.38715	2.37888	2.34564
35.1852	2.38664	2.37897	2.3685	2.37926	2.38102	2.33871
35.2352	2.38226	2.37977	2.36826	2.36547	2.37909	2.34882
35.2853	2.36883	2.37583	2.36922	2.37479	2.38191	2.35103
35.3353	2.3698	2.38045	2.35615	2.37273	2.38013	2.34181
35.3854	2.36648	2.3763	2.35944	2.36101	2.37917	2.34124
35.4354	2.37887	2.37634	2.36923	2.36746	2.38123	2.35849
35.4855	2.38423	2.37893	2.37096	2.39578	2.37855	2.35763
35.5355	2.36374	2.37733	2.35796	2.39019	2.37947	2.35594
35.5856	2.37316	2.38058	2.36081	2.36357	2.37821	2.34199
35.6356	2.37979	2.37902	2.35697	2.36674	2.38008	2.34107
35.6857	2.3838	2.3803	2.36503	2.39835	2.38296	2.35762
35.7357	2.37629	2.37645	2.36342	2.39599	2.3814	2.34425
35.7858	2.36222	2.37626	2.35973	2.37374	2.37992	2.36022
35.8358	2.37402	2.38045	2.36	2.37927	2.38158	2.36079
35.8859	2.38423	2.37944	2.35832	2.38945	2.3814	2.3447
35.9359	2.39052	2.3759	2.3571	2.37786	2.37972	2.36056
35.986	2.38625	2.37633	2.36017	2.38216	2.37868	2.3516
36.036	2.36256	2.37634	2.36775	2.39872	2.38335	2.34674
36.0861	2.38375	2.37723	2.36701	2.38063	2.38073	2.36039
36.1361	2.38248	2.38014	2.37271	2.3934	2.38338	2.34762
36.1862	2.38337	2.37639	2.36803	2.39012	2.38047	2.35524
36.2362	2.36676	2.37872	2.36513	2.36701	2.38324	2.36118
36.2863	2.37042	2.38048	2.36412	2.39234	2.38238	2.36568
36.3363	2.3786	2.38077	2.35839	2.36122	2.38059	2.36594
36.3864	2.38999	2.38041	2.36187	2.3896	2.3777	2.35409
36.4364	2.37421	2.37615	2.36565	2.38035	2.37905	2.36669
36.4865	2.37555	2.37798	2.36415	2.37414	2.38023	2.36131
36.5365	2.3898	2.37748	2.36112	2.39083	2.38292	2.36224
36.5866	2.38353	2.37805	2.36045	2.38889	2.38307	2.36215
36.6366	2.39002	2.38052	2.35925	2.37833	2.38132	2.35146
36.6867	2.3667	2.37738	2.37211	2.39348	2.38039	2.36462
36.7367	2.36155	2.37884	2.36421	2.39325	2.38251	2.37098
36.7868	2.36533	2.38001	2.37105	2.39325	2.37973	2.37072
36.8368	2.38217	2.37959	2.36693	2.38064	2.38155	2.36115
36.8869	2.38389	2.38051	2.36473	2.36714	2.37963	2.35984
36.9369	2.3799	2.37629	2.36434	2.38394	2.37827	2.35646
36.987	2.37069	2.38033	2.36471	2.39694	2.38032	2.36952
37.037	2.38017	2.37608	2.36165	2.37215	2.37776	2.36147
37.0871	2.36189	2.37964	2.37331	2.37473	2.38079	2.35627
37.1371	2.38653	2.37961	2.3656	2.37375	2.38328	2.37083
37.1872	2.36359	2.37695	2.36176	2.38963	2.3786	2.37043
37.2372	2.3889	2.38043	2.3665	2.38848	2.37774	2.36761
37.2873	2.37186	2.37687	2.37508	2.37169	2.38015	2.37401
37.3373	2.3645	2.38066	2.36388	2.39522	2.37985	2.37627
37.3874	2.36984	2.37728	2.36656	2.36393	2.38329	2.37872
37.4374	2.3874	2.37955	2.37027	2.36325	2.38147	2.36746
37.4875	2.38385	2.37933	2.37056	2.39924	2.38183	2.36461
37.5375	2.36621	2.37693	2.37481	2.38551	2.3781	2.36306
37.5876	2.36563	2.3776	2.36323	2.3913	2.38041	2.36943
37.6376	2.38719	2.37716	2.37591	2.36631	2.38298	2.37801
37.6877	2.38351	2.38083	2.37748	2.37304	2.38146	2.37529
37.7377	2.38414	2.37889	2.3749	2.3605	2.37996	2.3681
37.7878	2.36677	2.38096	2.36481	2.38285	2.37932	2.36985
37.8378	2.36615	2.37729	2.36509	2.39735	2.38335	2.36633
37.8879	2.37974	2.37944	2.36804	2.37827	2.38192	2.37028
37.9379	2.36366	2.38015	2.36943	2.37442	2.37934	2.36854
37.988	2.37549	2.37823	2.37407	2.38097	2.37965	2.37141
38.038	2.38085	2.38043	2.37728	2.36401	2.38079	2.36792
38.0881	2.365	2.37707	2.37635	2.39098	2.38176	2.3732
38.1381	2.37148	2.37728	2.37524	2.37596	2.37982	2.36612
38.1882	2.38452	2.37799	2.37188	2.36633	2.38104	2.36989
38.2382	2.38754	2.37753	2.37066	2.37582	2.38318	2.37428
38.2883	2.36506	2.37802	2.37333	2.37131	2.38248	2.37362
38.3383	2.38237	2.38123	2.37423	2.37237	2.37965	2.36549
38.3884	2.37689	2.37943	2.36582	2.36086	2.37897	2.36833
38.4384	2.36584	2.3793	2.37974	2.36994	2.38233	2.37844
38.4885	2.3809	2.37921	2.37291	2.37886	2.38027	2.37695
38.5385	2.36918	2.37835	2.36653	2.36601	2.38014	2.36892
38.5886	2.37914	2.37907	2.37099	2.3754	2.37818	2.37232
38.6386	2.36724	2.38024	2.37432	2.37847	2.3779	2.37793
38.6887	2.37483	2.37871	2.37551	2.38143	2.37911	2.37566
38.7387	2.38289	2.37681	2.37842	2.38241	2.38319	2.3823
38.7888	2.37873	2.38105	2.37673	2.37364	2.37775	2.36756
38.8388	2.36755	2.37661	2.3768	2.36894	2.37885	2.38478
38.8889	2.3797	2.37964	2.37571	2.3663	2.37945	2.36868
38.9389	2.37001	2.38007	2.37122	2.38275	2.38112	2.38034
38.989	2.36365	2.37688	2.37921	2.37347	2.37783	2.38553
39.039	2.37977	2.38035	2.37528	2.38647	2.3774	2.37512
39.0891	2.38847	2.38106	2.37462	2.39197	2.37911	2.37504
39.1391	2.38528	2.37926	2.36922	2.39274	2.38296	2.37801
39.1892	2.36442	2.37872	2.38087	2.38762	2.38266	2.38504
39.2392	2.38064	2.38042	2.37004	2.3716	2.3816	2.37152
39.2893	2.37993	2.37788	2.37997	2.38112	2.38116	2.38459
39.3393	2.37531	2.38143	2.36863	2.38236	2.38091	2.37107
39.3894	2.37302	2.38141	2.38023	2.37954	2.37849	2.38165
39.4394	2.37148	2.37917	2.37377	2.36597	2.38145	2.3722
39.4895	2.38523	2.38097	2.37567	2.37394	2.37832	2.37151
39.5395	2.36747	2.37768	2.36924	2.39486	2.38256	2.36905
39.5896	2.36868	2.37891	2.3733	2.37013	2.37754	2.38582
39.6396	2.37675	2.38106	2.38068	2.36771	2.37912	2.36745
39.6897	2.37871	2.37985	2.38372	2.3813	2.3823	2.38117
39.7397	2.37339	2.37871	2.3811	2.37555	2.3779	2.37233
39.7898	2.38582	2.38081	2.37152	2.39401	2.38167	2.38004
39.8398	2.38849	2.37853	2.37489	2.38859	2.38	2.37924
39.8899	2.38436	2.3789	2.38379	2.38763	2.37897	2.36876
39.9399	2.38145	2.37882	2.3719	2.37261	2.38076	2.37513
39.99	2.3635	2.37819	2.38339	2.36079	2.37842	2.37206
40.04	2.36232	2.38094	2.37755	2.37315	2.38132	2.36909
40.0901	2.38499	2.381	2.38487	2.39019	2.37891	2.37741
40.1401	2.37032	2.37831	2.37885	2.36913	2.37828	2.37319
40.1902	2.38696	2.38137	2.37878	2.39841	2.37906	2.36789
40.2402	2.37711	2.37816	2.38394	2.36081	2.38272	2.36839
40.2903	2.3613	2.38127	2.37348	2.39268	2.38112	2.37486
40.3403	2.36622	2.37743	2.37516	2.36806	2.38162	2.38134
40.3904	2.36414	2.3814	2.37337	2.37033	2.38294	2.38363
40.4404	2.37222	2.38103	2.38355	2.37816	2.37967	2.37494
40.4905	2.38604	2.37918	2.38095	2.38347	2.37891	2.38078
40.5405	2.36249	2.37674	2.38136	2.38391	2.38222	2.3755
40.5906	2.38759	2.38055	2.3831	2.39884	2.37947	2.37122
40.6406	2.38776	2.37846	2.37342	2.37919	2.38149	2.38129
40.6907	2.36763	2.38091	2.38723	2.38502	2.38092	2.37516
40.7407	2.36073	2.37884	2.37377	2.38483	2.38226	2.38534
40.7908	2.37364	2.37971	2.38633	2.38484	2.37941	2.37991
40.8408	2.37716	2.37858	2.37329	2.37509	2.38303	2.37471
40.8909	2.38142	2.38031	2.38613	2.38791	2.37895	2.37419
40.9409	2.36961	2.37829	2.38194	2.37231	2.3773	2.37046
40.991	2.3615	2.38146	2.38594	2.37527	2.37912	2.37867
41.041	2.38633	2.38097	2.38394	2.39038	2.38203	2.381
41.0911	2.38444	2.3806	2.38797	2.38039	2.38197	2.37935
41.1411	2.37075	2.37823	2.37583	2.3847	2.379	2.38616
41.1912	2.38251	2.3811	2.37404	2.37618	2.38253	2.38241
41.2412	2.37265	2.37862	2.3743	2.36801	2.3808	2.37146
41.2913	2.37507	2.38074	2.38844	2.38026	2.37745	2.37959
41.3413	2.37631	2.38084	2.38862	2.37889	2.38109	2.38145
41.3914	2.36686	2.38176	2.3882	2.36565	2.37917	2.38446
41.4414	2.36333	2.37699	2.38438	2.37879	2.37793	2.37725
41.4915	2.37778	2.37796	2.3757	2.37927	2.3773	2.38469
41.5415	2.37786	2.37893	2.38396	2.36175	2.38189	2.38114
41.5916	2.36649	2.38102	2.38021	2.36371	2.38232	2.36994
41.6416	2.38516	2.37872	2.38505	2.37279	2.37707	2.3863
41.6917	2.36288	2.37741	2.37748	2.39987	2.37849	2.3677
41.7417	2.38588	2.38138	2.38991	2.38478	2.37731	2.37084
41.7918	2.37106	2.37772	2.3757	2.39028	2.37909	2.38025
41.8418	2.36838	2.37977	2.38726	2.37109	2.37922	2.37177
41.8919	2.38196	2.38088	2.38523	2.3814	2.38118	2.38131
41.9419	2.36731	2.37813	2.38067	2.36094	2.37962	2.37871
41.992	2.37511	2.38176	2.3887	2.39297	2.38224	2.38339
42.042	2.36621	2.37904	2.38064	2.36966	2.37818	2.37317
42.0921	2.36101	2.37797	2.38174	2.3861	2.3776	2.37277
42.1421	2.38414	2.37777	2.38865	2.38517	2.37837	2.38652
42.1922	2.36277	2.38034	2.38893	2.3664	2.38062	2.37084
42.2422	2.37554	2.38123	2.37817	2.39029	2.38052	2.37233
42.2923	2.37801	2.3807	2.38765	2.37328	2.38016	2.37928
42.3423	2.35927	2.37817	2.38606	2.36945	2.38085	2.38129
42.3924	2.36415	2.3818	2.38499	2.38843	2.38149	2.37366
42.4424	2.35952	2.3771	2.38161	2.37308	2.37877	2.37845
42.4925	2.38181	2.3786	2.37754	2.38059	2.3787	2.3724
42.5425	2.38032	2.38025	2.37601	2.37727	2.38004	2.37933
42.5926	2.36988	2.37717	2.37926	2.39193	2.38125	2.37534
42.6426	2.37929	2.37717	2.37816	2.38169	2.38239	2.37787
42.6927	2.3619	2.37972	2.37962	2.39669	2.37886	2.37688
42.7427	2.38383	2.38016	2.39082	2.36554	2.37826	2.3868
42.7928	2.37184	2.37809	2.38531	2.39603	2.37761	2.38704
42.8428	2.36218	2.38005	2.38536	2.37101	2.37885	2.38514
42.8929	2.36204	2.37957	2.37968	2.39771	2.37715	2.37021
42.9429	2.36229	2.37949	2.38828	2.36256	2.37888	2.38471
42.993	2.37765	2.38043	2.37595	2.38199	2.37755	2.37398
43.043	2.36511	2.3788	2.37779	2.36043	2.3804	2.3788
43.0931	2.37176	2.38001	2.38615	2.36554	2.38221	2.37034
43.1431	2.38332	2.37848	2.39032	2.39418	2.38228	2.37733
43.1932	2.36891	2.37741	2.3821	2.38548	2.3801	2.37436
43.2432	2.36723	2.38026	2.38825	2.39313	2.38141	2.38066
43.2933	2.38358	2.3771	2.39021	2.38789	2.37938	2.37554
43.3433	2.3652	2.37888	2.37725	2.36552	2.37702	2.38061
43.3934	2.37863	2.37732	2.3817	2.38668	2.37807	2.38547
43.4434	2.37626	2.37842	2.39151	2.37859	2.37823	2.38551
43.4935	2.37587	2.37803	2.38508	2.39695	2.38022	2.37938
43.5435	2.36839	2.38058	2.38972	2.39532	2.37733	2.38125
43.5936	2.36331	2.3805	2.38978	2.38819	2.37938	2.37481
43.6436	2.36283	2.38056	2.38775	2.38564	2.38032	2.37007
43.6937	2.38419	2.37879	2.39132	2.37016	2.3819	2.36877
43.7437	2.37314	2.37972	2.38734	2.38804	2.3809	2.3813
43.7938	2.36584	2.37878	2.37728	2.38932	2.38172	2.3782
43.8438	2.3823	2.3817	2.38085	2.39045	2.3773	2.36952
43.8939	2.37933	2.37922	2.37936	2.37568	2.38027	2.37962
43.9439	2.36368	2.37756	2.37873	2.36238	2.37748	2.37549
43.994	2.36307	2.38133	2.38088	2.38789	2.38113	2.36905
44.044	2.37888	2.37719	2.3801	2.37571	2.37874	2.38156
44.0941	2.37857	2.37813	2.3792	2.3933	2.38097	2.37968
44.1441	2.37811	2.37771	2.38383	2.36964	2.38209	2.377
44.1942	2.36438	2.37853	2.38014	2.39832	2.37685	2.38482
44.2442	2.38343	2.3783	2.3791	2.39614	2.3794	2.37191
44.2943	2.37717	2.38068	2.37524	2.37262	2.37886	2.3838
44.3443	2.38671	2.38022	2.38759	2.39055	2.38154	2.37853
44.3944	2.37857	2.38191	2.375	2.39008	2.38145	2.3772
44.4444	2.36619	2.37869	2.38277	2.38372	2.38077	2.38244
44.4945	2.3601	2.37915	2.37142	2.36556	2.37916	2.38872
44.5445	2.3598	2.37945	2.38489	2.36173	2.37824	2.38851
44.5946	2.38022	2.3816	2.37785	2.39437	2.37755	2.38883
44.6446	2.36596	2.37991	2.38408	2.38354	2.37807	2.37928
44.6947	2.36302	2.37918	2.36854	2.36303	2.38054	2.38219
44.7447	2.35995	2.37933	2.37861	2.36973	2.38036	2.38512
44.7948	2.38289	2.38182	2.37909	2.39372	2.3826	2.37347
44.8448	2.38383	2.37998	2.37626	2.36273	2.37989	2.38237
44.8949	2.36548	2.37902	2.37384	2.39242	2.38244	2.37933
44.9449	2.38102	2.37986	2.37251	2.3952	2.37818	2.3738
44.995	2.36703	2.382	2.36994	2.37464	2.38015	2.37776
45.045	2.3687	2.38099	2.37138	2.39184	2.3773	2.38146
45.0951	2.36842	2.37752	2.3664	2.39225	2.38174	2.38229
45.1451	2.36053	2.37897	2.36384	2.36696	2.37784	2.3821
45.1952	2.36083	2.38093	2.37486	2.38759	2.38017	2.38744
45.2452	2.37335	2.37808	2.36318	2.38625	2.38166	2.38121
45.2953	2.36977	2.37885	2.36664	2.39942	2.38248	2.37022
45.3453	2.37097	2.37818	2.36503	2.37515	2.38068	2.3774
45.3954	2.37705	2.37711	2.37294	2.38903	2.37797	2.37857
45.4454	2.37835	2.37805	2.37137	2.36285	2.37727	2.37478
45.4955	2.3775	2.37935	2.35843	2.36279	2.37897	2.37456
45.5455	2.36863	2.38051	2.36764	2.3812	2.38268	2.38081
45.5956	2.38075	2.37944	2.36468	2.37519	2.37845	2.37987
45.6456	2.37926	2.37775	2.35867	2.37481	2.37813	2.37636
45.6957	2.37598	2.38113	2.36509	2.39871	2.37758	2.38015
45.7457	2.38485	2.37749	2.36478	2.38832	2.38218	2.37102
45.7958	2.38707	2.37773	2.37234	2.37363	2.37935	2.37495
45.8458	2.38414	2.38147	2.3618	2.36954	2.38013	2.37906
45.8959	2.36794	2.38054	2.37377	2.39001	2.37685	2.38043
45.9459	2.37822	2.37968	2.36633	2.39518	2.37962	2.37767
45.996	2.38547	2.3802	2.37133	2.37364	2.38176	2.37948
46.046	2.37885	2.38129	2.36144	2.36272	2.3771	2.37719
46.0961	2.38825	2.37718	2.36126	2.38189	2.37868	2.37226
46.1461	2.37324	2.37974	2.37243	2.37644	2.37907	2.38699
46.1962	2.36643	2.37905	2.36993	2.36875	2.38111	2.3764
46.2462	2.37904	2.37743	2.37025	2.3789	2.38255	2.38096
46.2963	2.38807	2.38071	2.36469	2.37974	2.38257	2.38109
46.3463	2.36452	2.38103	2.36979	2.38388	2.38051	2.38193
46.3964	2.37066	2.38072	2.36492	2.3712	2.38186	2.38144
46.4464	2.36304	2.37774	2.37406	2.38135	2.37848	2.38353
46.4965	2.36566	2.37876	2.36691	2.38054	2.37901	2.3838
46.5465	2.36996	2.38147	2.36509	2.37889	2.37812	2.37763
46.5966	2.36834	2.38052	2.35947	2.383	2.38264	2.3731
46.6466	2.38598	2.37834	2.37189	2.37539	2.37678	2.36988
46.6967	2.37169	2.37729	2.3689	2.39658	2.3809	2.37752
46.7467	2.37389	2.37847	2.36429	2.38681	2.37901	2.38673
46.7968	2.37312	2.38089	2.36964	2.37141	2.38102	2.38692
46.8468	2.38238	2.37931	2.36286	2.3983	2.3775	2.38556
46.8969	2.3822	2.38191	2.36084	2.3604	2.3772	2.38037
46.9469	2.36158	2.37758	2.36344	2.36863	2.38014	2.38325
46.997	2.37658	2.37724	2.3604	2.39289	2.3821	2.38304
47.047	2.3812	2.38023	2.37439	2.3909	2.3804	2.38572
47.0971	2.36655	2.37823	2.37168	2.37185	2.38157	2.37209
47.1471	2.36606	2.38093	2.36625	2.39434	2.37693	2.37288
47.1972	2.37196	2.38072	2.36491	2.39683	2.38044	2.38353
47.2472	2.3691	2.3792	2.36997	2.3898	2.37889	2.37653
47.2973	2.37232	2.37838	2.36063	2.37743	2.37757	2.3821
47.3473	2.37108	2.37981	2.35948	2.38144	2.37749	2.38611
47.3974	2.36557	2.38113	2.36229	2.39474	2.37694	2.37468
47.4474	2.36214	2.38103	2.3634	2.39883	2.37913	2.38687
47.4975	2.36587	2.37904	2.37506	2.38355	2.38256	2.38856
47.5475	2.36833	2.37935	2.36266	2.38319	2.38206	2.37865
47.5976	2.36544	2.38211	2.3603	2.39505	2.38032	2.37607
47.6476	2.35838	2.38166	2.36092	2.39138	2.3791	2.37271
47.6977	2.37136	2.38085	2.36538	2.38022	2.37683	2.38576
47.7477	2.38496	2.37828	2.37311	2.38172	2.38135	2.38569
47.7978	2.37752	2.37752	2.36033	2.38531	2.38088	2.38333
47.8478	2.3621	2.37762	2.36211	2.37297	2.37696	2.37406
47.8979	2.36553	2.37849	2.36309	2.37287	2.38112	2.37626
47.9479	2.3815	2.37794	2.37545	2.36566	2.38158	2.3706
47.998	2.37957	2.379	2.37633	2.38881	2.3771	2.37292
48.048	2.38243	2.38059	2.37572	2.37448	2.37963	2.37745
48.0981	2.38581	2.37769	2.37601	2.38398	2.38267	2.38747
48.1481	2.36344	2.38162	2.36444	2.35999	2.37905	2.38288
48.1982	2.3735	2.37952	2.36514	2.36527	2.38092	2.3762
48.2482	2.3661	2.37986	2.36727	2.39829	2.378	2.38611
48.2983	2.36992	2.37759	2.37532	2.38853	2.37971	2.37447
48.3483	2.36485	2.37788	2.37683	2.39633	2.37704	2.38778
48.3984	2.36836	2.37735	2.37176	2.38883	2.37692	2.37546
48.4484	2.36255	2.37856	2.36631	2.37962	2.37964	2.3821
48.4985	2.35769	2.38099	2.36354	2.3852	2.37848	2.38578
48.5485	2.3698	2.38188	2.36549	2.3791	2.3771	2.37029
48.5986	2.36597	2.37727	2.37437	2.37618	2.38091	2.38724
48.6486	2.36289	2.37751	2.37359	2.37066	2.3786	2.38942
48.6987	2.37512	2.38053	2.37138	2.3951	2.3814	2.38264
48.7487	2.37918	2.38001	2.37654	2.39592	2.37779	2.37723
48.7988	2.37916	2.37838	2.37085	2.37802	2.37685	2.38429
48.8488	2.37277	2.38166	2.36879	2.37649	2.38136	2.38807
48.8989	2.36727	2.3795	2.37328	2.38177	2.37918	2.37958
48.9489	2.37113	2.38022	2.37438	2.39132	2.37959	2.37329
48.999	2.36637	2.37877	2.3647	2.36205	2.37818	2.37914
49.049	2.37794	2.37787	2.36529	2.37834	2.37894	2.37111
49.0991	2.38518	2.38184	2.36587	2.39069	2.38175	2.38801
49.1491	2.36618	2.38199	2.36631	2.38787	2.38198	2.37992
49.1992	2.37169	2.38214	2.36673	2.38676	2.37815	2.37478
49.2492	2.36914	2.37831	2.38134	2.39073	2.38088	2.37778
49.2993	2.36695	2.37904	2.36755	2.37789	2.37831	2.38887
49.3493	2.36937	2.38076	2.37384	2.36873	2.37935	2.38283
49.3994	2.38368	2.37734	2.38219	2.39716	2.37728	2.38508
49.4494	2.38593	2.38018	2.37538	2.38461	2.3785	2.37198
49.4995	2.35746	2.37894	2.37096	2.38903	2.38248	2.37497
49.5495	2.37535	2.37942	2.38394	2.39316	2.3792	2.38592
49.5996	2.38086	2.37793	2.38386	2.38348	2.38223	2.38487
49.6496	2.37644	2.37808	2.3795	2.37549	2.38046	2.37816
49.6997	2.36078	2.38011	2.37035	2.38443	2.38091	2.38349
49.7497	2.37857	2.3793	2.37291	2.38679	2.38003	2.38345
49.7998	2.36017	2.37871	2.37067	2.36039	2.37899	2.37335
49.8498	2.37477	2.37947	2.37846	2.38926	2.37942	2.36994
49.8999	2.38264	2.37922	2.386	2.36189	2.38214	2.37027
49.9499	2.36412	2.38166	2.38049	2.36943	2.38077	2.37173
50	2.36306	2.3793	2.37873	2.38886	2.3774	2.38656
